# Supplementary material for: Crystal structure of (Z)-3-(4-meth­oxy­benzyl­idene)-2,3-di­hydro­benzo[b][1,4]thia­zepin-4(5H)-one
Source: Acta Crystallogr E Crystallogr Commun. 2015 Jan 1;71(Pt 1):o21–2. doi: 10.1107/S2056989014026267 (PMC4331881; doi:10.1107/S2056989014026267)
Supplement: Supplementary file 1 [file e-71-00o21-sup1.cif]

##############################################################################
#                                                                            #
# This CIF contains the data in a paper accepted for publication in          #
# Acta Crystallographica Section E. It conforms to the requirements of       #
# Notes for Authors for Acta Crystallographica Section E, and has been       #
# peer reviewed under the auspices of the IUCr Commission on Journals.       #
#                                                                            #
# Full details of the Crystallographic Information File format               #
# are given in the paper "The Crystallographic Information File (CIF):       #
# a New Standard Archive File for Crystallography" by S. R. Hall, F. H.      #
# Allen and I. D. Brown [Acta Cryst. (1991), A47, 655-685].                  #
#                                                                            #
# The current version of the core CIF dictionary is obtainable from          #
# ftp://ftp.iucr.org/pub/cif_core.dic.                                       #
#                                                                            #
# Software is freely available for graphical display of the structure(s)     #
# in this CIF. For information consult the CIF software page                 #
# http://www.iucr.org/resources/cif/software.                                #
#                                                                            #
# This file may be used for bona fide research purposes within the           #
# scientific community so long as proper attribution is given to the journal # 
# article from which it was obtained.                                        #
#                                                                            #
##############################################################################
data_global
_audit_creation_method     SHELXL-97
_journal_date_recd_electronic     2014-11-26
_journal_date_accepted     2014-11-30
_journal_name_full     'Acta Crystallographica, Section E'
_journal_year     2015
_journal_volume     71
_journal_issue      1
_journal_page_first     o21
_journal_page_last     o22
_journal_paper_category     HO
_journal_paper_doi     10.1107/S2056989014026267
_journal_coeditor_code     TK5350
loop_
    _publ_contact_author_name
    _publ_contact_author_address
    _publ_contact_author_email
    'S. Murugavel'
;
Department of  Physics
Thanthai Periyar Government Institute of Technology
Vellore 632 002
India
;
 smurugavel27@gmail.com
    'Bakthadoss, M.'
;
Department of Organic Chemistry
University of Madras
Maraimalai Campus
Chennai 600 025
India
Department of Chemistry
Pondicherry University
Puducherry 605 014
India
;
 bhakthadoss@yahoo.com
_publ_contact_author_fax     '0416 091 2266652'
_publ_contact_author_phone     '091 9790084145'
_publ_section_title
;\
Crystal structure of
(<i>Z</i>)-3-(4-methoxybenzylidene)-2,3-dihydrobenzo[<i>b</i>][1,4]thiazepin-\
4(5<i>H</i>)-one
;
loop_
    _publ_author_name
    _publ_author_footnote
    _publ_author_address
    'Vinayagam, V.' ?
;
Department of Organic Chemistry
University of Madras
Maraimalai Campus
Chennai 600 025
India
;
    'Mohan Raj, J.' ?
;
Department of Physics
C. Abdul Hakeem College of Engineering & Technology
Melvisharam
Vellore 632 509
India
;
    'Murugavel, S.' ?
;
Department of Physics
Thanthai Periyar Government Institute of Technology
Vellore 632 002
India
;
    'Selvakumar, R.' ?
;
Department of Organic Chemistry
University of Madras
Maraimalai Campus
Chennai 600 025
India
;
    'Bakthadoss, M.' ?
;
Department of Organic Chemistry
University of Madras
Maraimalai Campus
Chennai 600 025
India
Department of Chemistry
Pondicherry University
Puducherry 605 014
India
;
data_I
_audit_creation_method     SHELXL-97
_database_code_depnum_ccdc_archive     'CCDC 1036763'
_chemical_name_systematic
;\
(<i>Z</i>)-3-(4-Methoxybenzylidene)-2,3-dihydrobenzo[<i>b</i>][1,4]\
thiazepin-4(5<i>H</i>)-one
;
_chemical_name_common     ?
_chemical_formula_moiety     'C17 H15 N O2 S'
_chemical_formula_sum     'C17 H15 N O2 S'
_chemical_formula_iupac     'C17 H15 N O2 S'
_chemical_formula_weight     297.36
_chemical_melting_point     ?
_symmetry_cell_setting     monoclinic
_symmetry_space_group_name_H-M     'C 2/c'
_symmetry_space_group_name_Hall     '-C 2yc'
loop_
    _symmetry_equiv_pos_as_xyz
    'x, y, z'
    '-x, y, -z+1/2'
    'x+1/2, y+1/2, z'
    '-x+1/2, y+1/2, -z+1/2'
    '-x, -y, -z'
    'x, -y, z-1/2'
    '-x+1/2, -y+1/2, -z'
    'x+1/2, -y+1/2, z-1/2'
_cell_length_a     21.434(5)
_cell_length_b     5.715(4)
_cell_length_c     23.870(5)
_cell_angle_alpha     90.000
_cell_angle_beta     101.091(4)
_cell_angle_gamma     90.000
_cell_volume     2869(2)
_cell_formula_units_Z     8
_cell_measurement_reflns_used     4132
_cell_measurement_theta_min     1.7
_cell_measurement_theta_max     29.9
_cell_measurement_temperature     293(2)
_exptl_crystal_description     'block'
_exptl_crystal_colour     'colourless'
_exptl_crystal_size_max     0.30
_exptl_crystal_size_mid     0.30
_exptl_crystal_size_min     0.25
_exptl_crystal_density_diffrn     1.377
_exptl_crystal_density_meas     ?
_exptl_crystal_density_method     'not measured'
_exptl_crystal_F_000     1248
_exptl_absorpt_coefficient_mu     0.229
_exptl_absorpt_correction_type     multi-scan
_exptl_absorpt_process_details
;
(SADABS; Sheldrick, 1996)
;
_exptl_absorpt_correction_T_min     0.934
_exptl_absorpt_correction_T_max     0.944
_exptl_special_details     ?
_diffrn_ambient_temperature     293(2)
_diffrn_radiation_type     MoK\a
_diffrn_radiation_wavelength     0.71073
_diffrn_radiation_source     'fine-focus sealed tube'
_diffrn_radiation_monochromator     graphite
_diffrn_measurement_device_type     'Bruker APEXII CCD'
_diffrn_measurement_method     '\w scans'
_diffrn_detector_area_resol_mean     10.0
_diffrn_reflns_number     17286
_diffrn_reflns_av_R_equivalents     0.0275
_diffrn_reflns_av_sigmaI/netI     0.0246
_diffrn_reflns_theta_min     1.74
_diffrn_reflns_theta_max     29.89
_diffrn_reflns_theta_full     29.89
_diffrn_measured_fraction_theta_max     0.992
_diffrn_measured_fraction_theta_full     0.992
_diffrn_reflns_limit_h_min     -30
_diffrn_reflns_limit_h_max     24
_diffrn_reflns_limit_k_min     -7
_diffrn_reflns_limit_k_max     8
_diffrn_reflns_limit_l_min     -33
_diffrn_reflns_limit_l_max     32
_diffrn_standards_number     0
_diffrn_standards_interval_count     ?
_diffrn_standards_interval_time     ?
_diffrn_standards_decay_%     ?
_refine_special_details
;
 Refinement of F^2^ against ALL reflections.  The weighted R-factor wR and
 goodness of fit S are based on F^2^, conventional R-factors R are based
 on F, with F set to zero for negative F^2^. The threshold expression of
 F^2^ > 2sigma(F^2^) is used only for calculating R-factors(gt) etc. and is
 not relevant to the choice of reflections for refinement.  R-factors based
 on F^2^ are statistically about twice as large as those based on F, and R-
 factors based on ALL data will be even larger.
;
_reflns_number_total     4099
_reflns_number_gt     2744
_reflns_threshold_expression     I>2\s(I)
_refine_ls_structure_factor_coef     Fsqd
_refine_ls_matrix_type     full
_refine_ls_R_factor_all     0.0731
_refine_ls_R_factor_gt     0.0449
_refine_ls_wR_factor_gt     0.1201
_refine_ls_wR_factor_ref     0.1389
_refine_ls_goodness_of_fit_ref     1.025
_refine_ls_restrained_S_all     1.046
_refine_ls_number_reflns     4099
_refine_ls_number_parameters     210
_refine_ls_number_restraints     4
_refine_ls_hydrogen_treatment     constr
_refine_ls_weighting_scheme     calc
_refine_ls_weighting_details
         'calc w=1/[\s^2^(Fo^2^)+(0.0647P)^2^+1.1615P] where P=(Fo^2^+2Fc^2^)/3'
_atom_sites_solution_hydrogens     geom
_atom_sites_solution_primary     direct
_atom_sites_solution_secondary     difmap
_refine_ls_shift/su_max     0.000
_refine_ls_shift/su_mean     0.000
_refine_diff_density_max     0.250
_refine_diff_density_min     -0.340
_refine_ls_extinction_method     none
_refine_ls_extinction_coef     ?
loop_
    _atom_type_symbol
    _atom_type_description
    _atom_type_scat_dispersion_real
    _atom_type_scat_dispersion_imag
    _atom_type_scat_source
    'C' 'C' 0.0033 0.0016
                         'International Tables Vol C Tables 4.2.6.8 and 6.1.1.4'
    'H' 'H' 0.0000 0.0000
                         'International Tables Vol C Tables 4.2.6.8 and 6.1.1.4'
    'N' 'N' 0.0061 0.0033
                         'International Tables Vol C Tables 4.2.6.8 and 6.1.1.4'
    'O' 'O' 0.0106 0.0060
                         'International Tables Vol C Tables 4.2.6.8 and 6.1.1.4'
    'S' 'S' 0.1246 0.1234
                         'International Tables Vol C Tables 4.2.6.8 and 6.1.1.4'
_computing_data_collection
;
APEX2 (Bruker, 2004)
;
_computing_cell_refinement
;
APEX2 and SAINT (Bruker, 2004)
;
_computing_data_reduction
;
SAINT and XPREP (Bruker, 2004)
;
_computing_structure_solution
;
SHELXS97 (Sheldrick, 2008)
;
_computing_structure_refinement
;
SHELXL97 (Sheldrick, 2008)
;
_computing_molecular_graphics
;
ORTEP-3 for Windows (Farrugia, 2012)
;
_computing_publication_material
;
SHELXL97 (Sheldrick, 2008) and PLATON (Spek, 2009)
;
loop_
    _atom_site_type_symbol
    _atom_site_label
    _atom_site_fract_x
    _atom_site_fract_y
    _atom_site_fract_z
    _atom_site_U_iso_or_equiv
    _atom_site_adp_type
    _atom_site_calc_flag
    _atom_site_refinement_flags
    _atom_site_occupancy
    _atom_site_symmetry_multiplicity
    _atom_site_disorder_assembly
    _atom_site_disorder_group
    C C2 -0.05513(8) 0.5769(3) 0.10567(7) 0.0516(4) Uani d . 1 1 A .
    C C3 -0.09963(11) 0.7568(3) 0.10107(9) 0.0689(5) Uani d . 1 1 . .
    H H3 -0.1001 0.8512 0.1327 0.083 Uiso calc R 1 1 . .
    C C4 -0.14266(12) 0.8004(4) 0.05193(10) 0.0790(6) Uani d . 1 1 . .
    H H4 -0.1718 0.9219 0.0503 0.095 Uiso calc R 1 1 . .
    C C5 -0.14211(10) 0.6629(4) 0.00527(10) 0.0722(5) Uani d . 1 1 . .
    H H5 -0.1708 0.6906 -0.0286 0.087 Uiso calc R 1 1 . .
    C C6 -0.09941(10) 0.4851(4) 0.00854(9) 0.0691(5) Uani d . 1 1 . .
    H H6 -0.0996 0.3927 -0.0236 0.083 Uiso calc R 1 1 . .
    C C7 -0.05515(8) 0.4357(3) 0.05837(8) 0.0525(4) Uani d . 1 1 . .
    C C8 0.03347(9) 0.1194(3) 0.08459(7) 0.0549(4) Uani d D 1 1 . .
    C C10 0.10676(9) 0.0681(3) 0.17287(7) 0.0528(4) Uani d D 1 1 . .
    H H10A 0.1284 -0.0130 0.1487 0.063 Uiso calc PR 0.489(4) 1 A 1
    H H10B 0.1093 -0.0785 0.1566 0.063 Uiso d PR 0.511(4) 1 A 2
    C C11 0.14272(8) 0.0921(3) 0.23129(7) 0.0474(4) Uani d . 1 1 A .
    C C12 0.13743(8) 0.2801(3) 0.26731(7) 0.0534(4) Uani d . 1 1 . .
    H H12 0.1074 0.3957 0.2549 0.064 Uiso calc R 1 1 A .
    C C13 0.17552(8) 0.2999(3) 0.32082(7) 0.0525(4) Uani d . 1 1 A .
    H H13 0.1710 0.4276 0.3439 0.063 Uiso calc R 1 1 . .
    C C14 0.22010(8) 0.1302(3) 0.33987(7) 0.0492(4) Uani d . 1 1 . .
    C C15 0.22513(8) -0.0627(3) 0.30585(8) 0.0551(4) Uani d . 1 1 A .
    H H15 0.2542 -0.1806 0.3190 0.066 Uiso calc R 1 1 . .
    C C16 0.18736(8) -0.0793(3) 0.25292(8) 0.0533(4) Uani d . 1 1 . .
    H H16 0.1915 -0.2093 0.2305 0.064 Uiso calc R 1 1 A .
    C C17 0.26254(13) 0.3437(5) 0.42387(10) 0.0895(7) Uani d . 1 1 . .
    H H17A 0.2716 0.4752 0.4017 0.134 Uiso calc R 1 1 A .
    H H17B 0.2950 0.3305 0.4576 0.134 Uiso calc R 1 1 . .
    H H17C 0.2220 0.3656 0.4346 0.134 Uiso calc R 1 1 . .
    N N1 -0.01563(7) 0.2418(3) 0.05307(6) 0.0610(4) Uani d . 1 1 A .
    H H1 -0.0258 0.1826 0.0194 0.073 Uiso calc R 1 1 . .
    O O1 0.05465(6) -0.0461(2) 0.06174(5) 0.0605(3) Uani d . 1 1 A .
    O O2 0.26115(6) 0.1372(2) 0.39107(6) 0.0691(4) Uani d . 1 1 A .
    S S1 -0.00374(3) 0.55138(8) 0.17212(2) 0.06381(18) Uani d D 1 1 . .
    C C1A 0.00694(16) 0.2393(5) 0.18212(13) 0.0438(8) Uani d PD 0.489(4) 1 A 1
    H H1A 0.0222 0.2080 0.2224 0.053 Uiso calc PR 0.489(4) 1 A 1
    H H1B -0.0340 0.1629 0.1710 0.053 Uiso calc PR 0.489(4) 1 A 1
    C C9A 0.05207(17) 0.1363(7) 0.14902(14) 0.0425(8) Uani d PD 0.489(4) 1 A 1
    C C1B 0.06528(16) 0.4832(6) 0.14859(14) 0.0529(9) Uani d PD 0.511(4) 1 A 2
    H H1C 0.0661 0.5669 0.1134 0.063 Uiso calc PR 0.511(4) 1 A 2
    H H1D 0.1016 0.5338 0.1768 0.063 Uiso calc PR 0.511(4) 1 A 2
    C C9B 0.07040(18) 0.2265(6) 0.13852(15) 0.0467(8) Uani d PD 0.511(4) 1 A 2
loop_
    _atom_site_aniso_label
    _atom_site_aniso_U_11
    _atom_site_aniso_U_22
    _atom_site_aniso_U_33
    _atom_site_aniso_U_12
    _atom_site_aniso_U_13
    _atom_site_aniso_U_23
    C2 0.0612(10) 0.0418(8) 0.0559(9) -0.0078(7) 0.0218(8) -0.0015(7)
    C3 0.0945(15) 0.0501(10) 0.0679(12) 0.0085(10) 0.0301(11) 0.0005(9)
    C4 0.0937(16) 0.0612(12) 0.0861(15) 0.0218(11) 0.0275(13) 0.0105(11)
    C5 0.0695(12) 0.0685(13) 0.0761(13) 0.0072(10) 0.0079(10) 0.0050(11)
    C6 0.0674(12) 0.0676(12) 0.0677(12) 0.0064(10) 0.0018(9) -0.0141(10)
    C7 0.0505(9) 0.0505(9) 0.0570(9) -0.0039(7) 0.0117(7) -0.0085(7)
    C8 0.0606(10) 0.0570(10) 0.0470(9) 0.0012(8) 0.0105(8) -0.0085(7)
    C10 0.0680(11) 0.0419(8) 0.0494(9) -0.0073(8) 0.0134(8) -0.0044(7)
    C11 0.0530(9) 0.0431(8) 0.0481(8) -0.0056(7) 0.0147(7) -0.0008(6)
    C12 0.0564(10) 0.0456(9) 0.0562(9) 0.0089(7) 0.0060(8) -0.0005(7)
    C13 0.0556(10) 0.0487(9) 0.0530(9) 0.0055(7) 0.0097(7) -0.0071(7)
    C14 0.0464(8) 0.0509(9) 0.0514(9) 0.0014(7) 0.0122(7) 0.0047(7)
    C15 0.0538(10) 0.0464(9) 0.0658(11) 0.0106(7) 0.0135(8) 0.0047(8)
    C16 0.0601(10) 0.0418(8) 0.0614(10) 0.0026(7) 0.0200(8) -0.0054(7)
    C17 0.1079(18) 0.0866(16) 0.0624(12) 0.0135(14) -0.0125(12) -0.0123(12)
    N1 0.0660(9) 0.0634(9) 0.0499(8) 0.0091(7) 0.0020(7) -0.0183(7)
    O1 0.0781(8) 0.0546(7) 0.0481(7) 0.0079(6) 0.0104(6) -0.0085(5)
    O2 0.0680(8) 0.0720(9) 0.0597(8) 0.0116(7) -0.0064(6) 0.0002(7)
    S1 0.0906(4) 0.0514(3) 0.0512(3) -0.0002(2) 0.0179(2) -0.00693(19)
    C1A 0.0543(18) 0.0415(16) 0.0383(15) -0.0025(13) 0.0156(13) -0.0022(12)
    C9A 0.048(2) 0.0385(18) 0.0434(17) -0.0072(15) 0.0143(15) -0.0046(14)
    C1B 0.063(2) 0.0443(17) 0.0482(17) -0.0116(14) 0.0023(15) 0.0032(13)
    C9B 0.0474(19) 0.0451(19) 0.0477(18) -0.0094(15) 0.0093(15) -0.0068(15)
_geom_special_details
;
 All esds (except the esd in the dihedral angle between two l.s. planes)
 are estimated using the full covariance matrix.  The cell esds are taken
 into account individually in the estimation of esds in distances, angles
 and torsion angles; correlations between esds in cell parameters are only
 used when they are defined by crystal symmetry.  An approximate (isotropic)
 treatment of cell esds is used for estimating esds involving l.s. planes.
;
loop_
    _geom_bond_atom_site_label_1
    _geom_bond_atom_site_label_2
    _geom_bond_site_symmetry_2
    _geom_bond_distance
    _geom_bond_publ_flag
    C2 C7 . 1.388(2) ?
    C2 C3 . 1.392(3) ?
    C2 S1 . 1.7545(19) ?
    C3 C4 . 1.368(3) ?
    C3 H3 . 0.9300 ?
    C4 C5 . 1.365(3) ?
    C4 H4 . 0.9300 ?
    C5 C6 . 1.360(3) ?
    C5 H5 . 0.9300 ?
    C6 C7 . 1.400(3) ?
    C6 H6 . 0.9300 ?
    C7 N1 . 1.415(2) ?
    C8 O1 . 1.222(2) ?
    C8 N1 . 1.363(2) ?
    C8 C9B . 1.505(4) ?
    C8 C9A . 1.516(4) ?
    C10 C9A . 1.262(4) ?
    C10 C9B . 1.361(4) ?
    C10 C11 . 1.464(2) ?
    C10 H10A . 0.9300 ?
    C10 H10B . 0.9300 ?
    C11 C12 . 1.395(2) ?
    C11 C16 . 1.397(2) ?
    C12 C13 . 1.382(2) ?
    C12 H12 . 0.9300 ?
    C13 C14 . 1.376(2) ?
    C13 H13 . 0.9300 ?
    C14 O2 . 1.362(2) ?
    C14 C15 . 1.386(2) ?
    C15 C16 . 1.367(2) ?
    C15 H15 . 0.9300 ?
    C16 H16 . 0.9300 ?
    C17 O2 . 1.413(3) ?
    C17 H17A . 0.9600 ?
    C17 H17B . 0.9600 ?
    C17 H17C . 0.9600 ?
    N1 H1 . 0.8600 ?
    S1 C1B . 1.725(3) ?
    S1 C1A . 1.808(3) ?
    C1A C9A . 1.484(4) ?
    C1A H1A . 0.9700 ?
    C1A H1B . 0.9700 ?
    C1B C9B . 1.494(4) ?
    C1B H1C . 0.9700 ?
    C1B H1D . 0.9700 ?
loop_
    _geom_angle_atom_site_label_1
    _geom_angle_atom_site_label_2
    _geom_angle_atom_site_label_3
    _geom_angle_site_symmetry_1
    _geom_angle_site_symmetry_3
    _geom_angle
    _geom_angle_publ_flag
    C7 C2 C3 . . 118.18(18) ?
    C7 C2 S1 . . 126.08(14) ?
    C3 C2 S1 . . 115.74(14) ?
    C4 C3 C2 . . 122.73(19) ?
    C4 C3 H3 . . 118.6 ?
    C2 C3 H3 . . 118.6 ?
    C5 C4 C3 . . 119.0(2) ?
    C5 C4 H4 . . 120.5 ?
    C3 C4 H4 . . 120.5 ?
    C6 C5 C4 . . 119.7(2) ?
    C6 C5 H5 . . 120.2 ?
    C4 C5 H5 . . 120.2 ?
    C5 C6 C7 . . 122.6(2) ?
    C5 C6 H6 . . 118.7 ?
    C7 C6 H6 . . 118.7 ?
    C2 C7 C6 . . 117.89(17) ?
    C2 C7 N1 . . 128.43(17) ?
    C6 C7 N1 . . 113.67(16) ?
    O1 C8 N1 . . 117.68(15) ?
    O1 C8 C9B . . 121.1(2) ?
    N1 C8 C9B . . 119.10(19) ?
    O1 C8 C9A . . 117.03(19) ?
    N1 C8 C9A . . 123.48(18) ?
    C9B C8 C9A . . 27.63(14) ?
    C9A C10 C9B . . 31.63(17) ?
    C9A C10 C11 . . 132.4(2) ?
    C9B C10 C11 . . 130.31(19) ?
    C9A C10 H10A . . 113.8 ?
    C9B C10 H10A . . 104.7 ?
    C11 C10 H10A . . 113.8 ?
    C9A C10 H10B . . 102.4 ?
    C9B C10 H10B . . 114.8 ?
    C11 C10 H10B . . 114.9 ?
    H10A C10 H10B . . 38.2 ?
    C12 C11 C16 . . 116.35(16) ?
    C12 C11 C10 . . 124.67(15) ?
    C16 C11 C10 . . 118.94(15) ?
    C13 C12 C11 . . 121.95(16) ?
    C13 C12 H12 . . 119.0 ?
    C11 C12 H12 . . 119.0 ?
    C14 C13 C12 . . 119.80(16) ?
    C14 C13 H13 . . 120.1 ?
    C12 C13 H13 . . 120.1 ?
    O2 C14 C13 . . 124.28(16) ?
    O2 C14 C15 . . 116.08(15) ?
    C13 C14 C15 . . 119.64(16) ?
    C16 C15 C14 . . 119.87(15) ?
    C16 C15 H15 . . 120.1 ?
    C14 C15 H15 . . 120.1 ?
    C15 C16 C11 . . 122.34(16) ?
    C15 C16 H16 . . 118.8 ?
    C11 C16 H16 . . 118.8 ?
    O2 C17 H17A . . 109.5 ?
    O2 C17 H17B . . 109.5 ?
    H17A C17 H17B . . 109.5 ?
    O2 C17 H17C . . 109.5 ?
    H17A C17 H17C . . 109.5 ?
    H17B C17 H17C . . 109.5 ?
    C8 N1 C7 . . 139.85(15) ?
    C8 N1 H1 . . 110.1 ?
    C7 N1 H1 . . 110.1 ?
    C14 O2 C17 . . 117.57(15) ?
    C1B S1 C2 . . 98.80(12) ?
    C1B S1 C1A . . 74.06(15) ?
    C2 S1 C1A . . 104.06(12) ?
    C9A C1A S1 . . 113.6(2) ?
    C9A C1A H1A . . 108.8 ?
    S1 C1A H1A . . 108.8 ?
    C9A C1A H1B . . 108.8 ?
    S1 C1A H1B . . 108.8 ?
    H1A C1A H1B . . 107.7 ?
    C10 C9A C1A . . 121.8(3) ?
    C10 C9A C8 . . 118.6(2) ?
    C1A C9A C8 . . 119.6(3) ?
    C9B C1B S1 . . 111.6(2) ?
    C9B C1B H1C . . 109.3 ?
    S1 C1B H1C . . 109.3 ?
    C9B C1B H1D . . 109.3 ?
    S1 C1B H1D . . 109.3 ?
    H1C C1B H1D . . 108.0 ?
    C10 C9B C1B . . 127.4(3) ?
    C10 C9B C8 . . 113.0(2) ?
    C1B C9B C8 . . 119.6(3) ?
loop_
    _geom_torsion_atom_site_label_1
    _geom_torsion_atom_site_label_2
    _geom_torsion_atom_site_label_3
    _geom_torsion_atom_site_label_4
    _geom_torsion_site_symmetry_1
    _geom_torsion_site_symmetry_2
    _geom_torsion_site_symmetry_3
    _geom_torsion_site_symmetry_4
    _geom_torsion
    _geom_torsion_publ_flag
    C7 C2 C3 C4 . . . . -0.6(3) ?
    S1 C2 C3 C4 . . . . 179.50(17) ?
    C2 C3 C4 C5 . . . . -0.1(3) ?
    C3 C4 C5 C6 . . . . 0.5(3) ?
    C4 C5 C6 C7 . . . . -0.1(4) ?
    C3 C2 C7 C6 . . . . 0.9(3) ?
    S1 C2 C7 C6 . . . . -179.14(14) ?
    C3 C2 C7 N1 . . . . -178.87(18) ?
    S1 C2 C7 N1 . . . . 1.1(3) ?
    C5 C6 C7 C2 . . . . -0.6(3) ?
    C5 C6 C7 N1 . . . . 179.2(2) ?
    C9A C10 C11 C12 . . . . -30.8(4) ?
    C9B C10 C11 C12 . . . . 11.7(4) ?
    C9A C10 C11 C16 . . . . 151.4(3) ?
    C9B C10 C11 C16 . . . . -166.1(3) ?
    C16 C11 C12 C13 . . . . 1.9(2) ?
    C10 C11 C12 C13 . . . . -175.93(16) ?
    C11 C12 C13 C14 . . . . -0.2(3) ?
    C12 C13 C14 O2 . . . . 177.88(16) ?
    C12 C13 C14 C15 . . . . -1.9(3) ?
    O2 C14 C15 C16 . . . . -177.57(15) ?
    C13 C14 C15 C16 . . . . 2.2(3) ?
    C14 C15 C16 C11 . . . . -0.4(3) ?
    C12 C11 C16 C15 . . . . -1.6(2) ?
    C10 C11 C16 C15 . . . . 176.40(16) ?
    O1 C8 N1 C7 . . . . -179.9(2) ?
    C9B C8 N1 C7 . . . . -16.1(4) ?
    C9A C8 N1 C7 . . . . 15.9(4) ?
    C2 C7 N1 C8 . . . . -1.1(4) ?
    C6 C7 N1 C8 . . . . 179.1(2) ?
    C13 C14 O2 C17 . . . . -7.0(3) ?
    C15 C14 O2 C17 . . . . 172.7(2) ?
    C7 C2 S1 C1B . . . . 39.04(18) ?
    C3 C2 S1 C1B . . . . -141.03(17) ?
    C7 C2 S1 C1A . . . . -36.62(18) ?
    C3 C2 S1 C1A . . . . 143.31(16) ?
    C1B S1 C1A C9A . . . . -17.3(2) ?
    C2 S1 C1A C9A . . . . 78.0(2) ?
    C9B C10 C9A C1A . . . . -109.5(6) ?
    C11 C10 C9A C1A . . . . -8.6(6) ?
    C9B C10 C9A C8 . . . . 68.3(4) ?
    C11 C10 C9A C8 . . . . 169.3(2) ?
    S1 C1A C9A C10 . . . . 107.7(4) ?
    S1 C1A C9A C8 . . . . -70.1(4) ?
    O1 C8 C9A C10 . . . . 34.1(4) ?
    N1 C8 C9A C10 . . . . -161.6(3) ?
    C9B C8 C9A C10 . . . . -71.9(4) ?
    O1 C8 C9A C1A . . . . -148.0(3) ?
    N1 C8 C9A C1A . . . . 16.3(4) ?
    C9B C8 C9A C1A . . . . 105.9(6) ?
    C2 S1 C1B C9B . . . . -85.8(2) ?
    C1A S1 C1B C9B . . . . 16.4(2) ?
    C9A C10 C9B C1B . . . . 118.0(6) ?
    C11 C10 C9B C1B . . . . 10.1(6) ?
    C9A C10 C9B C8 . . . . -63.2(4) ?
    C11 C10 C9B C8 . . . . -171.13(19) ?
    S1 C1B C9B C10 . . . . -102.3(4) ?
    S1 C1B C9B C8 . . . . 79.0(4) ?
    O1 C8 C9B C10 . . . . -32.2(4) ?
    N1 C8 C9B C10 . . . . 164.6(2) ?
    C9A C8 C9B C10 . . . . 57.2(4) ?
    O1 C8 C9B C1B . . . . 146.6(3) ?
    N1 C8 C9B C1B . . . . -16.6(4) ?
    C9A C8 C9B C1B . . . . -123.9(6) ?
loop_
    _geom_hbond_atom_site_label_D
    _geom_hbond_atom_site_label_H
    _geom_hbond_atom_site_label_A
    _geom_hbond_site_symmetry_A
    _geom_hbond_distance_DH
    _geom_hbond_distance_HA
    _geom_hbond_distance_DA
    _geom_hbond_angle_DHA
    N1 H1 O1 5 0.86 2.07 2.9291(18) 177
    C6 H6 O1 5 0.93 2.45 3.263(3) 146
    C1B H1C O1 1_565 0.97 2.52 3.377(4) 147
_iucr_refine_instructions_details
;
TITL MURUGAVELSM45 in C2/c
CELL  0.71073  21.4340   5.7150  23.8700   90.000  101.091   90.000
ZERR     8.00   0.0050   0.0040   0.0050    0.000    0.004    0.000
LATT   7
SYMM  - X,   Y, 1/2 - Z
SFAC  C    H    N    O    S
UNIT  136  120  8    16   8
MERG   2
SADI 0.01 C8 C9A C8 C9B
SADI 0.01 C9A C10 C9B C10
SADI 0.01 C1A S1 C1B S1
SADI 0.01 C1A C9A C1B C9B
FMAP   2
PLAN   25
EQIV $1 -X, -Y, -Z
HTAB N1 O1_$1
EQIV $2 -X, -Y, -Z
HTAB C6 O1_$2
EQIV $3 X, 1+Y, Z
HTAB C1B O1_$3
SIZE     0.25   0.30   0.30
ACTA
BOND   $H
CONF
L.S.  10
WGHT    0.064700    1.161500
FVAR       0.30475   0.48880
C2    1   -0.055130    0.576945    0.105674    11.00000    0.06120    0.04176 =
         0.05592   -0.00148    0.02177   -0.00777
C3    1   -0.099631    0.756795    0.101070    11.00000    0.09446    0.05006 =
         0.06789    0.00047    0.03006    0.00849
AFIX  43
H3    2   -0.100136    0.851236    0.132708    11.00000   -1.20000
AFIX   0
C4    1   -0.142658    0.800394    0.051930    11.00000    0.09374    0.06124 =
         0.08606    0.01052    0.02751    0.02177
AFIX  43
H4    2   -0.171822    0.921851    0.050344    11.00000   -1.20000
AFIX   0
C5    1   -0.142115    0.662861    0.005270    11.00000    0.06946    0.06849 =
         0.07609    0.00503    0.00791    0.00722
AFIX  43
H5    2   -0.170801    0.690618   -0.028578    11.00000   -1.20000
AFIX   0
C6    1   -0.099414    0.485084    0.008543    11.00000    0.06740    0.06764 =
         0.06767   -0.01415    0.00176    0.00638
AFIX  43
H6    2   -0.099617    0.392694   -0.023564    11.00000   -1.20000
AFIX   0
C7    1   -0.055146    0.435683    0.058367    11.00000    0.05046    0.05048 =
         0.05699   -0.00847    0.01169   -0.00386
C8    1    0.033469    0.119351    0.084594    11.00000    0.06063    0.05700 =
         0.04702   -0.00848    0.01050    0.00119
C10   1    0.106760    0.068071    0.172875    11.00000    0.06797    0.04191 =
         0.04945   -0.00443    0.01338   -0.00727
PART    1
AFIX  43
H10A  2    0.128360   -0.013010    0.148699    21.00000   -1.20000
PART    2
H10B  2    0.109335   -0.078539    0.156566   -21.00000   -1.20000
AFIX   0
PART    0
C11   1    0.142720    0.092060    0.231293    11.00000    0.05302    0.04314 =
         0.04806   -0.00078    0.01466   -0.00563
C12   1    0.137426    0.280137    0.267308    11.00000    0.05644    0.04560 =
         0.05620   -0.00049    0.00604    0.00894
AFIX  43
H12   2    0.107369    0.395667    0.254949    11.00000   -1.20000
AFIX   0
C13   1    0.175521    0.299918    0.320817    11.00000    0.05559    0.04866 =
         0.05296   -0.00708    0.00967    0.00547
AFIX  43
H13   2    0.171048    0.427576    0.343882    11.00000   -1.20000
AFIX   0
C14   1    0.220098    0.130155    0.339872    11.00000    0.04636    0.05093 =
         0.05140    0.00471    0.01216    0.00136
C15   1    0.225131   -0.062720    0.305852    11.00000    0.05379    0.04637 =
         0.06578    0.00473    0.01347    0.01059
AFIX  43
H15   2    0.254160   -0.180649    0.319016    11.00000   -1.20000
AFIX   0
C16   1    0.187356   -0.079325    0.252920    11.00000    0.06005    0.04185 =
         0.06142   -0.00543    0.02001    0.00256
AFIX  43
H16   2    0.191513   -0.209349    0.230499    11.00000   -1.20000
AFIX   0
C17   1    0.262540    0.343681    0.423870    11.00000    0.10790    0.08656 =
         0.06237   -0.01235   -0.01249    0.01346
AFIX 137
H17A  2    0.271562    0.475195    0.401704    11.00000   -1.50000
H17B  2    0.294987    0.330463    0.457582    11.00000   -1.50000
H17C  2    0.222014    0.365633    0.434606    11.00000   -1.50000
AFIX   0
N1    3   -0.015626    0.241787    0.053075    11.00000    0.06603    0.06338 =
         0.04987   -0.01826    0.00196    0.00905
AFIX  43
H1    2   -0.025758    0.182647    0.019421    11.00000   -1.20000
AFIX   0
O1    4    0.054647   -0.046118    0.061742    11.00000    0.07814    0.05459 =
         0.04810   -0.00849    0.01036    0.00787
O2    4    0.261154    0.137219    0.391069    11.00000    0.06796    0.07205 =
         0.05969    0.00017   -0.00641    0.01157
S1    5   -0.003743    0.551383    0.172123    11.00000    0.09060    0.05138 =
         0.05117   -0.00693    0.01789   -0.00019
PART    1
C1A   1    0.006940    0.239325    0.182120    21.00000    0.05431    0.04149 =
         0.03833   -0.00219    0.01558   -0.00254
AFIX  23
H1A   2    0.022242    0.207966    0.222355    21.00000   -1.20000
H1B   2   -0.033977    0.162907    0.170975    21.00000   -1.20000
AFIX   0
C9A   1    0.052074    0.136291    0.149020    21.00000    0.04797    0.03848 =
         0.04339   -0.00459    0.01432   -0.00715
PART    2
C1B   1    0.065280    0.483200    0.148588   -21.00000    0.06277    0.04427 =
         0.04819    0.00316    0.00227   -0.01158
AFIX  23
H1C   2    0.066105    0.566860    0.113380   -21.00000   -1.20000
H1D   2    0.101590    0.533818    0.176786   -21.00000   -1.20000
AFIX   0
C9B   1    0.070398    0.226457    0.138520   -21.00000    0.04738    0.04513 =
         0.04767   -0.00682    0.00928   -0.00941
HKLF 4
REM  MURUGAVELSM45 in C2/c
REM R1 =  0.0449 for   2744 Fo > 4sig(Fo)  and  0.0731 for all   4099 data
REM    210 parameters refined using      4 restraints
END
WGHT      0.0642      1.1691
REM Highest difference peak  0.250,  deepest hole -0.340,  1-sigma level  0.041
Q1    1  -0.0265  0.4464  0.1676  11.00000  0.05    0.25
Q2    1   0.0231  0.5660  0.1518  11.00000  0.05    0.22
Q3    1   0.1319  0.1562  0.2512  11.00000  0.05    0.20
Q4    1   0.2106  0.0058  0.3290  11.00000  0.05    0.20
Q5    1   0.1904  0.1804  0.3327  11.00000  0.05    0.17
Q6    1   0.2382  0.4520  0.4215  11.00000  0.05    0.17
Q7    1   0.2013  0.2139  0.3292  11.00000  0.05    0.17
Q8    1   0.2201  0.0412  0.3242  11.00000  0.05    0.17
Q9    1   0.1570  0.2395  0.2435  11.00000  0.05    0.15
Q10   1   0.1523 -0.0224  0.2449  11.00000  0.05    0.15
Q11   1   0.0715  0.1348  0.1605  11.00000  0.05    0.15
Q12   1   0.2705  0.2739  0.4631  11.00000  0.05    0.15
Q13   1  -0.0674  0.5050  0.0321  11.00000  0.05    0.14
Q14   1   0.0315 -0.0528  0.0785  11.00000  0.05    0.14
Q15   1   0.1888 -0.1232  0.2425  11.00000  0.05    0.14
Q16   1  -0.1239  0.7623  0.0230  11.00000  0.05    0.14
Q17   1   0.0505  0.1980  0.1155  11.00000  0.05    0.14
Q18   1  -0.0439  0.5285  0.0793  11.00000  0.05    0.14
Q19   1   0.0197  0.1928  0.1719  11.00000  0.05    0.13
Q20   1   0.1815  0.3138  0.2925  11.00000  0.05    0.13
Q21   1  -0.1201  0.9124  0.0674  11.00000  0.05    0.13
Q22   1   0.1512  0.1159  0.2108  11.00000  0.05    0.13
Q23   1  -0.0276  0.3978  0.0509  11.00000  0.05    0.12
Q24   1   0.1971  0.4567  0.3316  11.00000  0.05    0.12
Q25   1  -0.0788  0.8321  0.1157  11.00000  0.05    0.11
;
