# Supplementary material for: Crystal structure of (Z)-3-(4-meth­oxy­benzyl­idene)-2,3-di­hydro­benzo[b][1,4]thia­zepin-4(5H)-one
Source: Acta Crystallogr E Crystallogr Commun. 2015 Jan 1;71(Pt 1):o21–2. doi: 10.1107/S2056989014026267 (PMC4331881; doi:10.1107/S2056989014026267)
Supplement: Supplementary file 2 [file e-71-00o21-Isup2.hkl]

#
# h,k,l, Fc-squared, Fo-squared, sigma(Fo-squared) and status flag
#
data_I
_shelx_title ' MURUGAVELSM45 in C2/c'
_shelx_refln_list_code          4
_shelx_F_calc_maximum      330.46
_exptl_crystal_F_000      1248.00
_reflns_d_resolution_high  0.7131
 
loop_
 _symmetry_equiv_pos_as_xyz
 'x, y, z'
 '-x, y, -z+1/2'
 'x+1/2, y+1/2, z'
 '-x+1/2, y+1/2, -z+1/2'
 '-x, -y, -z'
 'x, -y, z-1/2'
 '-x+1/2, -y+1/2, -z'
 'x+1/2, -y+1/2, z-1/2'
 
_cell_length_a    21.4340
_cell_length_b     5.7150
_cell_length_c    23.8700
_cell_angle_alpha  90.000
_cell_angle_beta  101.091
_cell_angle_gamma  90.000
 
_shelx_F_squared_multiplier     1.000
 
loop_
 _refln_index_h
 _refln_index_k
 _refln_index_l
 _refln_F_squared_calc
 _refln_F_squared_meas
 _refln_F_squared_sigma
 _refln_observed_status
   2   0   0    18371.47     9343.91    257.78 o
   4   0   0    13483.93    13502.44    195.50 o
   6   0   0       65.01       54.67      2.00 o
   8   0   0     8724.03     8179.38     86.88 o
  10   0   0      990.64     1195.70     16.60 o
  12   0   0      554.97      464.79      9.93 o
  14   0   0     1167.73     1270.08     30.37 o
  16   0   0     1042.68      956.54     23.47 o
  18   0   0     1068.25     1038.36     21.81 o
  20   0   0      458.61      465.11     16.87 o
  22   0   0      736.20      743.09     28.25 o
  24   0   0      344.90      399.79     22.38 o
  26   0   0       51.43       38.99     12.64 o
  28   0   0       29.07       20.94     12.11 o
   1   1   0     4659.44     4503.71     33.51 o
   3   1   0    20630.55    20996.20    157.29 o
   5   1   0        2.07        7.68      1.10 o
   7   1   0     5670.53     5464.15     46.08 o
   9   1   0      418.48      379.04      5.47 o
  11   1   0     5289.89     5349.44     51.04 o
  13   1   0     1807.00     1768.30     19.83 o
  15   1   0      886.91      868.41     13.01 o
  17   1   0      700.92      697.59     14.07 o
  19   1   0      310.87      290.42      9.34 o
  21   1   0      124.10      135.38      8.23 o
  23   1   0        1.35        5.32      6.59 o
  25   1   0       24.65       24.20      7.78 o
  27   1   0       68.01       68.87     10.00 o
  29   1   0       13.11        5.53     10.47 o
   0   2   0     2736.07     2668.42     31.33 o
   2   2   0     7433.88     7389.60     61.47 o
   4   2   0     2967.46     3028.27     26.27 o
   6   2   0     1758.56     2083.37     19.91 o
   8   2   0     1208.00     1466.87     15.18 o
  10   2   0      351.11      304.25      5.17 o
  12   2   0       16.92       22.77      2.41 o
  14   2   0       33.73       31.22      2.90 o
  16   2   0      306.89      290.18     11.87 o
  18   2   0     1052.47     1004.03     20.16 o
  20   2   0      340.80      334.82     13.38 o
  22   2   0       16.64       21.43      5.82 o
  24   2   0        8.32        3.40      6.66 o
  26   2   0        9.88       10.25      9.25 o
  28   2   0        6.62       11.03     10.85 o
   1   3   0     3732.57     4096.27     37.45 o
   3   3   0     4776.41     4964.49     47.28 o
   5   3   0      354.71      300.83      6.01 o
   7   3   0       24.04       12.76      2.04 o
   9   3   0      832.93      826.94     11.11 o
  11   3   0      329.77      332.98      7.40 o
  13   3   0       48.96       41.05      3.50 o
  15   3   0       75.90       89.36      6.52 o
  17   3   0       10.17        6.74      4.68 o
  19   3   0      164.05      162.11      8.80 o
  21   3   0        0.66        1.98      5.88 o
  23   3   0       13.64        9.43     17.04 o
  25   3   0        0.18       -4.84      8.33 o
  27   3   0        1.44        5.26     10.21 o
   0   4   0       55.00       47.61      4.32 o
   2   4   0     3239.26     3136.18     36.10 o
   4   4   0      289.72      291.00      6.14 o
   6   4   0      347.95      366.66      7.99 o
   8   4   0       64.68       63.09      4.22 o
  10   4   0      981.85      875.85     15.65 o
  12   4   0      514.61      491.75     13.01 o
  14   4   0       82.52       92.42      6.89 o
  16   4   0      104.83      101.62      7.40 o
  18   4   0       23.99       23.36      6.65 o
  20   4   0        4.84        7.54      6.71 o
  22   4   0       10.62       17.66      7.50 o
  24   4   0        0.07        7.16     11.57 o
   1   5   0      127.15      111.02      5.28 o
   3   5   0      872.61      949.56     15.13 o
   5   5   0       34.86       18.55      3.79 o
   7   5   0       15.81       13.23      3.97 o
   9   5   0       21.32        5.01      4.76 o
  11   5   0        0.07        2.22      4.56 o
  13   5   0       27.02       37.14      6.49 o
  15   5   0       27.96       24.65      7.81 o
  17   5   0       17.78       22.84      7.88 o
  19   5   0        9.50       10.50      9.95 o
  21   5   0        3.78       -7.32      9.67 o
  23   5   0       13.45       45.76     16.47 o
   0   6   0     1083.14     1024.33     30.97 o
   2   6   0      320.76      343.77     12.13 o
   4   6   0       19.60       26.55      5.85 o
   6   6   0       80.17       99.86      7.68 o
   8   6   0        3.09        1.67      5.34 o
  10   6   0       60.37       73.79      7.80 o
  12   6   0        0.02       -2.29      5.55 o
  14   6   0       13.63       20.61      8.06 o
  16   6   0       20.09       19.00      8.88 o
  18   6   0       22.73       53.02     12.74 o
   1   7   0       21.84       12.18      5.72 o
   3   7   0      175.05      170.94      9.48 o
   5   7   0       70.55       74.36      7.64 o
   7   7   0       19.75       27.39      6.63 o
   9   7   0       13.75        7.07      7.50 o
  11   7   0        7.30        8.30      7.84 o
  13   7   0        0.05        4.68      8.31 o
   0   8   0       68.17       93.03     21.00 o
 -29   1   1        5.97       -4.13      9.75 o
 -27   1   1       11.78       -7.34      7.34 o
 -25   1   1        9.75       16.53     10.80 o
 -23   1   1       41.51       56.27      8.09 o
 -21   1   1       52.81       68.57      7.84 o
 -19   1   1      116.81      122.69      6.45 o
 -17   1   1       38.58       40.36      3.90 o
 -15   1   1        0.30        0.22      2.31 o
 -13   1   1      361.22      419.76      7.40 o
 -11   1   1      250.05      291.26      5.67 o
  -9   1   1      558.91      586.86     10.82 o
  -7   1   1     1857.91     2116.86     18.34 o
  -5   1   1     8302.89     8399.14     63.66 o
  -3   1   1    25803.71    25983.29    194.70 o
  -1   1   1     5761.46     5977.36     41.51 o
   1   1   1     2875.60     2851.10     23.37 o
   3   1   1    11598.75    11722.22     91.85 o
   5   1   1    10192.56    10191.36     80.04 o
   7   1   1     1729.31     1915.04     17.52 o
   9   1   1     1365.24     1349.50     14.44 o
  11   1   1      424.63      496.69      7.74 o
  13   1   1      717.73      763.85     11.40 o
  15   1   1      236.62      217.91      6.30 o
  17   1   1      159.49      164.24      6.18 o
  19   1   1      269.39      265.39      9.90 o
  21   1   1       62.43       54.33      6.56 o
  23   1   1       25.50       24.81      7.22 o
  25   1   1      124.60      128.01     10.36 o
  27   1   1        0.29       -1.68      9.14 o
 -28   2   1       18.80       33.33     11.20 o
 -26   2   1        0.01       12.67      8.26 o
 -24   2   1       34.30       38.31      9.11 o
 -22   2   1        0.04       -5.13      5.74 o
 -20   2   1      341.82      381.44     14.01 o
 -18   2   1       91.21      101.54      7.03 o
 -16   2   1      116.19      129.06      6.09 o
 -14   2   1      249.91      266.22      6.27 o
 -12   2   1       66.51       78.40      3.38 o
 -10   2   1        0.19       -1.55      1.55 o
  -8   2   1     4570.05     5040.76     45.36 o
  -6   2   1       99.27       97.02      2.79 o
  -4   2   1     1855.63     1662.60     15.30 o
  -2   2   1     4033.74     3903.44     33.21 o
   0   2   1     4118.04     4258.75     36.13 o
   2   2   1    10828.08    11240.77     97.33 o
   4   2   1     3877.15     4001.65     37.96 o
   6   2   1       33.95       56.24      2.27 o
   8   2   1     2936.43     3076.56     30.41 o
  10   2   1       16.05        6.95      1.70 o
  12   2   1      345.59      333.14      7.48 o
  14   2   1      605.42      598.59     11.19 o
  16   2   1      235.26      229.31      8.80 o
  18   2   1       56.19       80.57      7.50 o
  20   2   1       13.07       20.79      6.57 o
  22   2   1        0.51        1.48      5.11 o
  24   2   1        3.29        3.67      6.76 o
  26   2   1        0.94        4.28      8.83 o
  28   2   1        0.06       11.71     10.37 o
 -27   3   1        0.15       -9.21      9.21 o
 -25   3   1        2.77       -8.67      8.67 o
 -23   3   1       24.73       16.71      8.90 o
 -21   3   1       10.59       11.44      6.62 o
 -19   3   1        0.02        1.72      4.91 o
 -17   3   1     1113.98     1084.68     21.81 o
 -15   3   1     1086.14     1063.06     20.48 o
 -13   3   1     1514.00     1525.95     19.97 o
 -11   3   1     2559.35     2723.80     32.84 o
  -9   3   1     1032.62      873.48     12.37 o
  -7   3   1     2432.62     2353.92     24.60 o
  -5   3   1     5738.23     5790.90     58.29 o
  -3   3   1     1514.78     1364.14     15.94 o
  -1   3   1      860.58      856.06      9.82 o
   1   3   1     5744.08     5869.82     52.48 o
   3   3   1     2452.24     2627.62     24.92 o
   5   3   1     9038.63     9632.50     89.21 o
   7   3   1       53.03       66.44      3.01 o
   9   3   1        2.44        0.73      1.86 o
  11   3   1        3.70        4.91      2.44 o
  13   3   1       82.62      100.24      4.69 o
  15   3   1      143.42      177.12      9.29 o
  17   3   1      336.64      301.33     11.05 o
  19   3   1       89.05       89.91      8.19 o
  21   3   1       55.40       60.20      8.22 o
  23   3   1       36.54       50.35      8.73 o
  25   3   1        5.66       12.84      9.17 o
  27   3   1        0.44       34.03     19.17 o
 -24   4   1       16.52       25.96     15.18 o
 -22   4   1        7.64       12.57      7.61 o
 -20   4   1      128.15      155.18     10.89 o
 -18   4   1       41.16       45.71      6.64 o
 -16   4   1      106.03      105.92      7.43 o
 -14   4   1       32.00       28.38      5.20 o
 -12   4   1      163.58      184.16      8.22 o
 -10   4   1       12.00       14.87      3.79 o
  -8   4   1     2947.58     2994.92     35.67 o
  -6   4   1     2854.76     2708.84     30.23 o
  -4   4   1       42.29       22.01      2.61 o
  -2   4   1     1718.43     1621.01     18.25 o
   0   4   1     1701.48     1683.79     17.83 o
   2   4   1     1025.36     1007.87     12.63 o
   4   4   1      250.00      250.86      5.85 o
   6   4   1      804.68      799.73     13.26 o
   8   4   1      940.94      939.61     14.45 o
  10   4   1      521.33      523.80     12.65 o
  12   4   1      577.60      595.62     14.19 o
  14   4   1      188.63      206.17      9.03 o
  16   4   1       32.46       50.16      6.32 o
  18   4   1        3.23       -2.66      5.02 o
  20   4   1       94.52       69.39      8.70 o
  22   4   1        7.77       20.01     12.62 o
  24   4   1        1.36        6.39     12.14 o
 -23   5   1       16.16       48.35     16.47 o
 -21   5   1        6.56       11.07     16.21 o
 -19   5   1       90.16      111.00     15.67 o
 -17   5   1       20.05       28.19      8.03 o
 -15   5   1       42.92       40.48      7.19 o
 -13   5   1      206.93      196.84     10.43 o
 -11   5   1       93.93      112.19     12.36 o
  -9   5   1       32.53       33.51      5.61 o
  -7   5   1      417.05      395.19     11.19 o
  -5   5   1     1245.41     1222.84     24.14 o
  -3   5   1        3.57        3.87      3.52 o
  -1   5   1     1026.92     1060.61     16.14 o
   1   5   1      171.63      191.61      6.56 o
   3   5   1     1767.13     1860.89     24.42 o
   5   5   1      938.07      971.61     16.57 o
   7   5   1      418.99      470.58     10.98 o
   9   5   1      304.36      314.86     10.15 o
  11   5   1       52.17       62.11      6.72 o
  13   5   1       11.48        2.95      6.10 o
  15   5   1        3.14       -3.41      6.35 o
  17   5   1       48.53       78.73     12.76 o
  19   5   1        6.32        2.22      9.58 o
  21   5   1       24.20       47.85     13.73 o
 -18   6   1       13.50       33.48     11.60 o
 -16   6   1       20.03       36.38      9.24 o
 -14   6   1        0.28       -0.02      6.92 o
 -12   6   1      167.44      157.31      9.89 o
 -10   6   1      462.80      532.77     16.28 o
  -8   6   1      450.46      438.10     14.17 o
  -6   6   1      479.98      497.87     14.81 o
  -4   6   1      522.99      557.11     15.49 o
  -2   6   1      360.76      361.99     12.40 o
   0   6   1       62.56       50.27      7.20 o
   2   6   1      843.82      919.14     20.34 o
   4   6   1        1.23        5.47      4.98 o
   6   6   1        4.79        5.21      5.07 o
   8   6   1       23.69       33.33      6.21 o
  10   6   1      272.62      358.30     13.46 o
  12   6   1       61.91       74.10      7.97 o
  14   6   1       21.99       30.96      7.13 o
  16   6   1       27.74       38.12     11.30 o
  18   6   1        4.40       18.13     10.83 o
 -13   7   1       49.26       60.33     10.33 o
 -11   7   1        0.57        3.30      6.11 o
  -9   7   1      152.51      141.86      9.52 o
  -7   7   1       60.09       64.49      7.51 o
  -5   7   1       16.28       13.70      6.06 o
  -3   7   1       10.35       12.66      5.77 o
  -1   7   1       93.04      107.30     10.68 o
   1   7   1      150.55      154.02      8.98 o
   3   7   1      241.16      276.91     13.93 o
   5   7   1      186.17      196.67     12.64 o
   7   7   1      119.45      156.46     17.08 o
   9   7   1       14.79       13.73      8.05 o
  11   7   1       22.39       13.54      8.43 o
  13   7   1       43.89       72.72     13.21 o
 -28   0   2      120.28       95.74     15.45 o
 -26   0   2       22.86       29.73     11.44 o
 -24   0   2      482.37      477.58     24.28 o
 -22   0   2      134.90      137.56     13.66 o
 -20   0   2       12.43        9.86      5.92 o
 -18   0   2       14.02        9.74      4.53 o
 -16   0   2     1267.45     1275.46     24.12 o
 -14   0   2     1859.23     1906.31     31.61 o
 -12   0   2     2428.02     2447.49     37.58 o
 -10   0   2     6308.42     6570.53     76.74 o
  -8   0   2     3079.09     2942.56     35.30 o
  -6   0   2    10625.92    11236.54    125.41 o
  -4   0   2     5114.94     5060.33     62.63 o
  -2   0   2     3440.60     3019.07     59.37 o
   0   0   2       15.06       -0.71      0.71 o
   2   0   2    18765.31    18422.22    340.47 o
   4   0   2     9208.94     9163.22    101.16 o
   6   0   2    13695.86    14823.10    162.84 o
   8   0   2      205.30      196.72      5.25 o
  10   0   2     4536.24     4431.38     63.11 o
  12   0   2       45.00       46.29      4.09 o
  14   0   2      191.50      207.37     12.98 o
  16   0   2        2.43        0.63      3.10 o
  18   0   2       61.75       53.04      7.01 o
  20   0   2      531.89      595.74     19.33 o
  22   0   2      243.74      289.09     17.92 o
  24   0   2      352.96      314.33     60.57 o
  26   0   2       47.86       41.16     11.77 o
  28   0   2        5.81      -14.54     14.54 o
 -29   1   2        8.76       -0.12      8.59 o
 -27   1   2        1.98        0.17      7.76 o
 -25   1   2      253.88      256.49     13.42 o
 -23   1   2      162.44      178.94     11.10 o
 -21   1   2       53.10       53.96      6.35 o
 -19   1   2        1.18        3.11      3.65 o
 -17   1   2       47.52       40.14      3.65 o
 -15   1   2       66.80       70.21      3.78 o
 -13   1   2       29.91       30.45      2.67 o
 -11   1   2      894.71      836.16     12.33 o
  -9   1   2       27.08       32.42      2.15 o
  -7   1   2    18087.26    19078.89    143.00 o
  -5   1   2    11251.28    11286.54     88.52 o
  -3   1   2    98299.85    95750.18    747.36 o
  -1   1   2       15.99       13.01      0.91 o
   1   1   2      207.53      196.82      3.15 o
   3   1   2      101.27      146.44      2.46 o
   5   1   2      418.75      356.26      4.05 o
   7   1   2      682.68      774.85      8.33 o
   9   1   2      472.21      579.15      7.18 o
  11   1   2      166.17      174.20      4.26 o
  13   1   2      337.53      262.43      6.31 o
  15   1   2     1523.24     1547.76     18.40 o
  17   1   2      180.55      186.29      6.57 o
  19   1   2        6.03        6.25      4.25 o
  21   1   2      382.85      416.56     13.29 o
  23   1   2        3.18        2.61      6.32 o
  25   1   2       14.64       12.05      7.24 o
  27   1   2        4.11       -8.40      8.40 o
 -28   2   2       13.31       18.26     11.39 o
 -26   2   2      116.82      142.78     11.74 o
 -24   2   2       11.18        8.31      7.10 o
 -22   2   2        1.83       -5.49      5.49 o
 -20   2   2        0.75       -4.55      4.55 o
 -18   2   2       15.80       15.53      4.94 o
 -16   2   2        0.44       -1.91      2.80 o
 -14   2   2      393.84      406.78      7.71 o
 -12   2   2        0.79        0.46      1.84 o
 -10   2   2     1533.45     1668.12     17.42 o
  -8   2   2     3441.25     3578.12     33.06 o
  -6   2   2    10334.18    10659.88     92.14 o
  -4   2   2     1568.35     1593.88     15.40 o
  -2   2   2     5061.86     5335.12     44.69 o
   0   2   2     1783.44     1710.53     15.46 o
   2   2   2     3244.76     3049.07     27.76 o
   4   2   2     3303.94     3189.00     30.73 o
   6   2   2      278.62      224.02      4.24 o
   8   2   2     4329.36     4672.62     47.35 o
  10   2   2      623.66      672.22      9.99 o
  12   2   2     1302.00     1302.80     18.00 o
  14   2   2      173.51      170.94      6.09 o
  16   2   2        8.23       10.80      3.92 o
  18   2   2       98.52       88.19      6.80 o
  20   2   2        5.58        1.28      5.14 o
  22   2   2        7.78       -2.13      4.94 o
  24   2   2        6.88        2.32      7.91 o
  26   2   2        7.38        4.75      8.74 o
  28   2   2        3.03       28.75     16.80 o
 -27   3   2        5.20       -8.59      8.59 o
 -25   3   2       13.82       10.76      9.13 o
 -23   3   2       26.13       14.05      9.08 o
 -21   3   2       24.38       22.17      6.79 o
 -19   3   2       59.91       53.18      6.58 o
 -17   3   2        7.83       11.90      5.01 o
 -15   3   2      622.52      587.01     14.52 o
 -13   3   2      154.37      135.31      5.36 o
 -11   3   2       46.93       33.54      3.67 o
  -9   3   2      156.68      164.64      7.20 o
  -7   3   2      163.80      151.72      4.95 o
  -5   3   2     1169.16     1132.35     13.29 o
  -3   3   2      588.49      528.92      7.81 o
  -1   3   2      525.99      542.32      6.65 o
   1   3   2       99.98      133.50      3.13 o
   3   3   2     1474.89     1486.00     16.43 o
   5   3   2       99.13       86.19      3.30 o
   7   3   2      849.00     1010.26     13.03 o
   9   3   2      154.83      144.95      4.63 o
  11   3   2       64.49       56.16      3.37 o
  13   3   2      230.49      221.71      7.03 o
  15   3   2      147.13      176.11     11.29 o
  17   3   2       44.75       32.71      5.62 o
  19   3   2       19.90       22.65      6.09 o
  21   3   2       18.43       11.53      6.55 o
  23   3   2        2.69       -2.37      6.71 o
  25   3   2        0.26       -5.54      8.63 o
 -24   4   2        6.29        8.77     13.79 o
 -22   4   2       21.80        7.43      9.92 o
 -20   4   2      145.34      151.89     10.76 o
 -18   4   2       19.21       15.64      5.77 o
 -16   4   2        0.98        1.83      4.51 o
 -14   4   2      291.70      230.31      9.44 o
 -12   4   2      295.60      255.82      9.52 o
 -10   4   2       28.35       29.01      3.94 o
  -8   4   2      420.84      384.22     10.51 o
  -6   4   2        5.53        9.48      2.76 o
  -4   4   2      150.58      149.76      4.68 o
  -2   4   2      111.12      105.95      4.77 o
   0   4   2       43.73       52.70      2.83 o
   2   4   2       98.99      147.95      4.43 o
   4   4   2      107.95      107.59      3.91 o
   6   4   2      229.01      277.26      6.83 o
   8   4   2        1.11        0.91      2.63 o
  10   4   2      652.67      623.24     14.96 o
  12   4   2      153.90      149.70     11.06 o
  14   4   2       94.81       93.74      7.51 o
  16   4   2      192.86      161.34      8.80 o
  18   4   2        0.13       -3.24      5.34 o
  20   4   2       48.74       55.65      9.33 o
  22   4   2       12.93        7.02     11.12 o
  24   4   2       31.17       44.69     13.68 o
 -23   5   2        4.27       16.93     12.92 o
 -21   5   2        1.05       -7.85      7.85 o
 -19   5   2        2.33        5.12      7.61 o
 -17   5   2        8.99       11.62      6.37 o
 -15   5   2      101.50       63.90      8.38 o
 -13   5   2       84.88       70.52      7.62 o
 -11   5   2      119.54      133.71      8.54 o
  -9   5   2      225.15      231.12     10.22 o
  -7   5   2        3.59       -3.92      3.92 o
  -5   5   2        1.28       -2.80      3.49 o
  -3   5   2     2314.70     2450.95     30.55 o
  -1   5   2      377.37      365.29      8.68 o
   1   5   2      142.35      149.69      5.80 o
   3   5   2        1.58       12.33      3.69 o
   5   5   2      189.23      173.93      6.74 o
   7   5   2      113.38      108.09      6.04 o
   9   5   2        4.44        1.70      4.21 o
  11   5   2       66.67       68.96      8.05 o
  13   5   2        6.46       -1.59      5.61 o
  15   5   2       14.70        9.00      8.87 o
  17   5   2        1.75       -6.93     10.93 o
  19   5   2       34.38       44.11     20.46 o
  21   5   2       58.05       76.10     13.97 o
 -18   6   2        9.58       14.22     10.34 o
 -16   6   2        6.16        2.47      7.80 o
 -14   6   2       17.94       20.59      7.57 o
 -12   6   2       28.23       23.32      6.52 o
 -10   6   2       30.29       41.48      6.87 o
  -8   6   2      105.39      114.24      8.21 o
  -6   6   2      306.85      298.33     11.72 o
  -4   6   2        1.52       -1.87      4.43 o
  -2   6   2       25.80       32.84      5.24 o
   0   6   2      361.87      369.19     12.23 o
   2   6   2      177.96      183.37      9.85 o
   4   6   2      245.77      227.73      9.93 o
   6   6   2       20.83       11.50      5.25 o
   8   6   2      127.46      136.96      8.46 o
  10   6   2       11.08       13.20      5.93 o
  12   6   2       35.47       40.71      7.09 o
  14   6   2       29.17       32.62      7.35 o
  16   6   2       12.14       -4.27      8.90 o
  18   6   2       23.27        8.07     10.55 o
 -13   7   2        5.36       11.49      6.72 o
 -11   7   2        2.96        4.16      6.12 o
  -9   7   2        0.99        6.35      6.39 o
  -7   7   2      106.20      115.00     16.61 o
  -5   7   2       21.29       26.33      6.39 o
  -3   7   2       69.65       74.25      7.91 o
  -1   7   2       78.65       85.33      9.69 o
   1   7   2       20.42       18.33      7.61 o
   3   7   2       17.51       23.27      7.86 o
   5   7   2       18.71       26.85      8.17 o
   7   7   2       55.63       73.17      9.75 o
   9   7   2        8.27       10.17      7.60 o
  11   7   2        8.37       13.16      8.50 o
  13   7   2       24.09       38.44     11.78 o
 -29   1   3       23.96       17.62      9.03 o
 -27   1   3       56.47       56.52      9.46 o
 -25   1   3        9.13       16.15      7.66 o
 -23   1   3        6.06       16.69      6.74 o
 -21   1   3        1.32        4.72      5.22 o
 -19   1   3       73.67       90.66      5.88 o
 -17   1   3        5.30        4.20      2.42 o
 -15   1   3        0.92       -0.68      1.71 o
 -13   1   3      171.77      175.58      6.78 o
 -11   1   3     4894.44     4963.63     77.35 o
  -9   1   3     1040.12     1049.48     12.93 o
  -7   1   3      667.32      672.06      7.21 o
  -5   1   3    41011.41    40770.34    317.16 o
  -3   1   3    46445.10    46269.54    395.72 o
  -1   1   3     8300.60     8604.10     88.88 o
   1   1   3      667.01      586.54      6.29 o
   3   1   3     1607.94     1595.26     14.98 o
   5   1   3      435.71      467.19      4.93 o
   7   1   3      190.84      195.88      3.44 o
   9   1   3       18.28       28.75      1.89 o
  11   1   3      276.61      288.75      5.77 o
  13   1   3     1247.14     1385.19     17.56 o
  15   1   3        0.69       11.17      2.74 o
  17   1   3       47.15       63.92      4.74 o
  19   1   3       15.45       23.86      4.70 o
  21   1   3      852.71      875.06     19.04 o
  23   1   3        3.38        9.53      7.13 o
  25   1   3        1.20       -3.26      9.42 o
  27   1   3        3.07       -5.61     11.12 o
 -28   2   3        2.05       -9.96      9.96 o
 -26   2   3        1.99       -3.78      7.30 o
 -24   2   3        7.86        9.84      6.68 o
 -22   2   3       15.53       14.62      7.56 o
 -20   2   3      405.76      391.97     12.70 o
 -18   2   3       23.76       19.38      4.86 o
 -16   2   3      134.13      125.48      8.09 o
 -14   2   3      559.51      583.57      9.47 o
 -12   2   3       59.15       51.65      2.95 o
 -10   2   3       22.99       15.95      2.16 o
  -8   2   3        4.45        2.96      1.62 o
  -6   2   3      627.52      626.57      7.95 o
  -4   2   3     1132.20     1355.01     13.50 o
  -2   2   3     1263.79     1297.12     12.52 o
   0   2   3      836.98      793.21      8.99 o
   2   2   3     5187.84     5550.90     51.88 o
   4   2   3     3973.51     4058.43     53.09 o
   6   2   3      208.65      224.32      4.59 o
   8   2   3      365.86      528.15      8.16 o
  10   2   3      103.26       95.33      3.40 o
  12   2   3       44.80       39.47      3.46 o
  14   2   3      514.09      504.53     11.31 o
  16   2   3       68.45       70.87      5.48 o
  18   2   3       40.01       51.03      6.72 o
  20   2   3        2.36       -0.39      6.13 o
  22   2   3       16.68        6.84      5.41 o
  24   2   3        2.33      -11.69     13.59 o
  26   2   3       13.92       28.97     10.26 o
 -27   3   3        4.19       -0.43      7.83 o
 -25   3   3        0.00       -3.06      8.58 o
 -23   3   3      188.53      146.79     13.18 o
 -21   3   3       23.23       21.66      6.75 o
 -19   3   3        7.81       13.85      5.36 o
 -17   3   3      160.59      163.75      8.29 o
 -15   3   3      285.72      302.94     10.27 o
 -13   3   3      479.98      487.71      9.64 o
 -11   3   3      164.19      133.86      5.27 o
  -9   3   3      280.95      265.58      6.16 o
  -7   3   3      127.27      125.96      3.86 o
  -5   3   3        2.26        0.59      1.59 o
  -3   3   3       23.98       21.35      1.83 o
  -1   3   3     1040.84     1043.15     10.77 o
   1   3   3      922.97     1035.74     10.70 o
   3   3   3     4419.83     4865.11     46.14 o
   5   3   3      100.05      121.42      3.67 o
   7   3   3       25.62       35.82      2.48 o
   9   3   3       40.33       38.42      2.75 o
  11   3   3      171.92      160.34      4.65 o
  13   3   3       25.94       12.34      3.27 o
  15   3   3       30.17       21.94      5.00 o
  17   3   3       15.68       13.03      4.87 o
  19   3   3       20.88        6.79      5.48 o
  21   3   3        0.09        0.50      5.87 o
  23   3   3        5.71        2.86      7.00 o
  25   3   3        2.17        8.21     11.93 o
 -24   4   3       10.06        8.68      9.52 o
 -22   4   3        2.96       14.65      8.99 o
 -20   4   3       27.25       30.33      6.67 o
 -18   4   3      131.12      132.65     16.34 o
 -16   4   3       68.33       55.71      6.33 o
 -14   4   3       98.92       95.91      6.94 o
 -12   4   3        9.01        4.68      4.30 o
 -10   4   3      695.15      756.31     13.35 o
  -8   4   3      572.03      493.98      9.84 o
  -6   4   3      174.11      157.00      5.41 o
  -4   4   3        0.03       -2.26      2.26 o
  -2   4   3     1126.93     1142.09     14.61 o
   0   4   3      218.91      212.48      4.94 o
   2   4   3      238.02      252.56      5.45 o
   4   4   3      193.05      170.36      5.60 o
   6   4   3       76.14       69.09      3.44 o
   8   4   3      383.16      347.15      7.85 o
  10   4   3        8.61        3.39      3.68 o
  12   4   3       52.26       33.92      5.06 o
  14   4   3       54.85       51.83      6.52 o
  16   4   3       23.97       15.46      6.84 o
  18   4   3       32.21       23.47      9.57 o
  20   4   3        3.85        5.53      9.03 o
  22   4   3        2.65       13.21     10.06 o
  24   4   3       14.79       20.14     17.34 o
 -23   5   3       13.84       22.97     14.91 o
 -21   5   3        9.20       -9.42     12.71 o
 -19   5   3        8.71        8.25      7.08 o
 -17   5   3       34.45       15.57      6.20 o
 -15   5   3       82.95       71.87      8.06 o
 -13   5   3      101.78      102.95      8.19 o
 -11   5   3      219.73      201.50      9.95 o
  -9   5   3      341.49      297.29     11.45 o
  -7   5   3       52.63       63.00      5.17 o
  -5   5   3     1355.78     1234.22     19.62 o
  -3   5   3       81.52       74.44      5.02 o
  -1   5   3      330.72      309.97      9.70 o
   1   5   3     1181.41     1167.25     18.15 o
   3   5   3      130.05       98.16      5.17 o
   5   5   3        3.24        1.85      3.35 o
   7   5   3        2.39        6.25      3.52 o
   9   5   3       26.12       44.53      5.04 o
  11   5   3        2.28       -3.01      5.37 o
  13   5   3       52.82       67.61      8.51 o
  15   5   3       56.82       35.27      8.27 o
  17   5   3       38.76       38.51     10.58 o
  19   5   3      187.03      164.30     15.97 o
  21   5   3       13.77       30.74     11.15 o
 -18   6   3        3.39       -7.05      9.78 o
 -16   6   3       22.49       22.09      8.36 o
 -14   6   3       30.45       43.30      9.52 o
 -12   6   3        2.30       -5.29      5.29 o
 -10   6   3       18.30       29.26      6.48 o
  -8   6   3       17.69       14.30      5.47 o
  -6   6   3       57.63       66.77      6.28 o
  -4   6   3      267.87      256.96      9.68 o
  -2   6   3       41.88       43.65      5.40 o
   0   6   3       91.08      104.11      7.51 o
   2   6   3      211.10      211.05     17.00 o
   4   6   3        2.48        6.85      4.68 o
   6   6   3       11.10       -3.40      4.52 o
   8   6   3      130.04      114.86      7.70 o
  10   6   3        6.70        2.75      5.60 o
  12   6   3        0.00        3.66      5.83 o
  14   6   3        0.25       11.55      7.99 o
  16   6   3        8.10        5.09      9.52 o
  18   6   3       21.08       32.93     11.79 o
 -13   7   3        8.17       -3.74      6.24 o
 -11   7   3        3.11        1.98      5.98 o
  -9   7   3       16.33        7.94      5.79 o
  -7   7   3        0.84       -2.04      7.26 o
  -5   7   3        0.29       15.35      7.83 o
  -3   7   3       25.25       33.74      8.74 o
  -1   7   3        0.01        3.67      7.05 o
   1   7   3        0.14        4.85      6.94 o
   3   7   3        1.62        1.89      6.87 o
   5   7   3      113.96      106.75     15.92 o
   7   7   3       19.79       25.89      8.33 o
   9   7   3       15.38       12.24      8.41 o
  11   7   3        0.13       -1.75     12.22 o
  13   7   3        8.30       15.30     11.52 o
 -28   0   4       17.69       17.63     12.11 o
 -26   0   4       23.93       22.35     12.17 o
 -24   0   4       62.16       39.70     11.19 o
 -22   0   4      132.26      147.03     13.72 o
 -20   0   4       72.48       68.25      9.97 o
 -18   0   4      700.53      685.76     16.90 o
 -16   0   4     1305.23     1258.56     23.94 o
 -14   0   4     1298.15     1331.94     23.98 o
 -12   0   4     3082.98     2789.38     38.04 o
 -10   0   4      856.49     1019.98     16.32 o
  -6   0   4    76693.08    75687.82   1719.92 o
  -4   0   4   109206.54   103312.13   1752.51 o
  -2   0   4    18919.24    18569.86    191.55 o
   0   0   4     4922.97     5083.76     57.90 o
   2   0   4      336.90      352.52      6.07 o
   4   0   4     6656.91     7100.06     67.85 o
   6   0   4       48.11       56.27      2.55 o
   8   0   4     1214.54     1529.35     19.73 o
  10   0   4      291.74      280.89      8.11 o
  12   0   4        4.15        3.92      2.65 o
  14   0   4       90.09       85.32      5.02 o
  16   0   4       92.88       93.36      6.41 o
  18   0   4     1871.46     1907.50     38.92 o
  20   0   4      234.17      305.54     14.64 o
  22   0   4      602.89      719.50     44.20 o
  24   0   4       59.46       85.48     12.76 o
  26   0   4        0.15        1.83     15.94 o
  28   0   4        0.00        7.43     18.63 o
 -29   1   4       20.65       13.97      8.94 o
 -27   1   4        0.28        3.32      7.82 o
 -25   1   4        0.45       -6.47      6.47 o
 -23   1   4        0.66        1.62      5.97 o
 -21   1   4       11.91        9.09      5.56 o
 -19   1   4        0.51       -3.98      3.98 o
 -17   1   4        9.36        5.40      2.83 o
 -15   1   4      199.52      165.90      6.77 o
 -13   1   4     1158.15     1291.07     15.56 o
 -11   1   4      500.88      613.17      8.81 o
  -9   1   4     1517.24     1498.12     15.38 o
  -7   1   4     2375.50     2618.35     21.39 o
  -5   1   4    66289.85    65861.43    492.90 o
  -3   1   4      447.88      541.50      5.71 o
  -1   1   4     5097.91     5183.65     47.74 o
   1   1   4      786.01      755.79      7.92 o
   3   1   4      387.33      363.12      6.06 o
   5   1   4     3779.66     3948.84     32.19 o
   7   1   4      466.37      452.89      5.70 o
   9   1   4      282.41      322.99      5.36 o
  11   1   4      884.86      855.24     11.15 o
  13   1   4     4060.44     4054.12     39.85 o
  15   1   4     1229.67     1209.02     16.94 o
  17   1   4     1501.33     1583.82     21.98 o
  19   1   4      125.06      130.73      6.87 o
  21   1   4      126.01      135.45      8.16 o
  23   1   4       37.43       61.13      7.95 o
  25   1   4       10.51        4.33      7.88 o
  27   1   4        0.15       -7.26     11.95 o
 -28   2   4       27.80       24.89      9.30 o
 -26   2   4       26.79       17.89      7.97 o
 -24   2   4        1.60       -6.16      6.16 o
 -22   2   4       27.31       41.90      8.87 o
 -20   2   4       32.36       43.25      6.14 o
 -18   2   4       50.85       64.38      9.29 o
 -16   2   4       68.22       84.68      5.67 o
 -14   2   4        6.51        4.64      2.44 o
 -12   2   4      254.03      290.78      6.11 o
 -10   2   4     3901.31     4104.77     38.04 o
  -8   2   4       95.47      132.73      4.05 o
  -6   2   4      337.81      383.59      5.90 o
  -4   2   4       13.27        5.61      1.41 o
  -2   2   4     1694.34     1676.20     17.00 o
   0   2   4      119.41      102.89      3.06 o
   2   2   4     1222.10     1071.21     12.34 o
   4   2   4     2694.56     2755.01     52.00 o
   6   2   4     7478.18     7958.03     83.64 o
   8   2   4     1819.61     1855.99     18.63 o
  10   2   4      121.15      123.69      3.86 o
  12   2   4       10.80        8.36      2.48 o
  14   2   4     1790.84     1818.62     28.55 o
  16   2   4     1001.06      999.58     24.23 o
  18   2   4       35.90       27.29      5.96 o
  20   2   4       43.82       51.27      5.98 o
  22   2   4       30.02       28.55      8.34 o
  24   2   4       18.79       11.03     12.98 o
  26   2   4        0.57        4.80      8.86 o
 -27   3   4        2.43        2.06      9.80 o
 -25   3   4        0.00       -4.88      8.86 o
 -23   3   4      106.02      115.66     12.50 o
 -21   3   4        0.09        1.56      5.67 o
 -19   3   4       16.71       22.23      5.61 o
 -17   3   4        0.05        4.31      5.25 o
 -15   3   4       32.22       27.12      4.94 o
 -13   3   4       14.67       16.53      3.11 o
 -11   3   4     1468.34     1437.00     18.39 o
  -9   3   4      293.14      303.90      7.33 o
  -7   3   4      925.12      911.15     11.60 o
  -5   3   4       70.26       97.77      3.18 o
  -3   3   4     2180.04     2296.99     23.30 o
  -1   3   4     2998.88     3234.43     30.12 o
   1   3   4      117.67      126.33      3.89 o
   3   3   4      604.42      666.18      8.95 o
   5   3   4      205.19      210.76      4.62 o
   7   3   4       38.39       40.41      2.54 o
   9   3   4       34.51       37.02      2.79 o
  11   3   4      110.93      103.67      4.41 o
  13   3   4      317.58      296.47      8.87 o
  15   3   4      694.61      662.57     15.55 o
  17   3   4       24.92       17.22      6.65 o
  19   3   4        1.63       -4.95      4.95 o
  21   3   4        1.26       -5.72      5.72 o
  23   3   4        5.44       -6.18      6.60 o
  25   3   4       11.41       -3.18     10.85 o
 -24   4   4       10.44       19.46      9.95 o
 -22   4   4       13.17       20.28      9.26 o
 -20   4   4        8.07       11.71      8.62 o
 -18   4   4        7.92        7.23      5.44 o
 -16   4   4       63.78       63.70      7.83 o
 -14   4   4      590.24      536.13     19.19 o
 -12   4   4      277.53      234.88      9.35 o
 -10   4   4      788.70      774.55     14.72 o
  -8   4   4      333.26      316.23      7.39 o
  -6   4   4     1104.07     1057.62     15.21 o
  -4   4   4      558.98      521.00      8.76 o
  -2   4   4      200.56      187.69      5.36 o
   0   4   4      223.57      248.99     10.85 o
   2   4   4       15.78       10.00      2.40 o
   4   4   4      581.44      600.15      9.80 o
   6   4   4        0.07       -1.40      1.99 o
   8   4   4        1.24        1.81      2.70 o
  10   4   4       86.02       88.10      5.64 o
  12   4   4        3.05       -1.68      4.58 o
  14   4   4       56.57       70.26      6.92 o
  16   4   4        6.84       22.58      5.94 o
  18   4   4       13.06       21.80      9.38 o
  20   4   4        6.47        8.18      9.15 o
  22   4   4        0.47       11.11     10.26 o
  24   4   4        0.05        3.12     16.47 o
 -23   5   4        0.22      -10.32     10.32 o
 -21   5   4        3.83       10.11     12.49 o
 -19   5   4        0.01       -5.55      5.55 o
 -17   5   4       17.49       29.89      6.71 o
 -15   5   4      120.77      138.57      8.81 o
 -13   5   4        2.09        4.54      5.46 o
 -11   5   4        4.54       10.19      5.10 o
  -9   5   4        7.76       12.39      5.17 o
  -7   5   4      594.71      623.77     13.00 o
  -5   5   4       13.94       23.90      4.25 o
  -3   5   4      209.01      227.93      7.38 o
  -1   5   4      660.58      684.88     12.71 o
   1   5   4        1.02       -2.79      2.79 o
   3   5   4      174.33      168.85      6.30 o
   5   5   4       26.14       25.93      3.65 o
   7   5   4       92.92       98.14      5.84 o
   9   5   4       22.55       18.79      4.38 o
  11   5   4        7.69        5.10      5.58 o
  13   5   4       36.45       40.16      7.78 o
  15   5   4       14.61       20.95      9.08 o
  17   5   4        0.03        3.20     10.44 o
  19   5   4       38.90       42.14     12.00 o
  21   5   4      117.96      149.54     15.99 o
 -18   6   4       27.43       35.36      9.30 o
 -16   6   4       17.46       14.46      7.90 o
 -14   6   4        0.10       -7.78      8.66 o
 -12   6   4       42.62       48.54      7.18 o
 -10   6   4        5.02        7.30      5.08 o
  -8   6   4        5.30        0.32      4.48 o
  -6   6   4       60.62       50.07      5.93 o
  -4   6   4       15.28        9.52      5.08 o
  -2   6   4      539.92      585.87     13.89 o
   0   6   4        5.53        2.70      6.00 o
   2   6   4       44.43       42.00      5.35 o
   4   6   4       70.30       63.84      6.14 o
   6   6   4       43.44       24.69      4.92 o
   8   6   4        2.46       -0.08      6.28 o
  10   6   4       32.86       24.59      8.39 o
  12   6   4        0.18       -3.13      7.08 o
  14   6   4        5.32        1.97      8.56 o
  16   6   4        0.21       11.32     10.44 o
  18   6   4        9.91       13.00     15.51 o
 -13   7   4       66.46       54.24     11.72 o
 -11   7   4       12.11        9.32      8.18 o
  -9   7   4       17.67        1.21      8.13 o
  -7   7   4        3.25        3.46      7.72 o
  -5   7   4      318.76      359.99     16.96 o
  -3   7   4        9.12        7.59      7.66 o
  -1   7   4        2.89       11.55      7.34 o
   1   7   4      133.46      104.19     10.37 o
   3   7   4        7.71        4.83      7.13 o
   5   7   4        0.05       -3.37      7.11 o
   7   7   4        2.30        6.95      7.65 o
   9   7   4        0.00       -7.62      8.79 o
  11   7   4       16.16       24.58     10.31 o
  13   7   4       22.90       28.70     11.00 o
 -29   1   5        0.07        2.01      8.59 o
 -27   1   5       88.12       88.46     10.88 o
 -25   1   5        3.94        5.31      7.04 o
 -23   1   5       43.51       33.79      7.27 o
 -21   1   5        4.99        4.47      4.93 o
 -19   1   5        4.79        8.46      4.33 o
 -17   1   5      472.58      484.73     14.21 o
 -15   1   5        6.41        1.34      2.47 o
 -13   1   5      120.36      155.69      5.48 o
 -11   1   5      544.81      550.93      9.84 o
  -9   1   5      216.42      242.48      4.50 o
  -7   1   5    15604.34    15662.20    122.58 o
  -5   1   5      343.20      307.27      4.01 o
  -3   1   5    39390.01    38803.71    318.01 o
  -1   1   5       25.16       30.76      2.22 o
   1   1   5     3388.01     3226.26     28.72 o
   3   1   5        0.20        0.83      0.85 o
   5   1   5     1223.50     1173.65     12.05 o
   7   1   5      853.87      943.44     10.40 o
   9   1   5     5965.56     6126.63     57.61 o
  11   1   5      247.26      219.16      5.04 o
  13   1   5        6.34       15.35      2.56 o
  15   1   5      215.16      242.47      6.83 o
  17   1   5        0.61        0.68      3.76 o
  19   1   5       10.91        4.98      4.45 o
  21   1   5      100.45      101.64      8.90 o
  23   1   5        5.30       -0.87     11.90 o
  25   1   5        0.32       -5.76      9.65 o
  27   1   5        0.03       13.16     12.32 o
 -28   2   5        2.17       -1.25      8.48 o
 -26   2   5       11.60        0.07      8.05 o
 -24   2   5       19.71       -2.18      7.59 o
 -22   2   5      142.66      148.62     12.11 o
 -20   2   5      371.61      372.95     12.32 o
 -18   2   5      586.73      540.47     15.54 o
 -16   2   5      163.95      165.62      6.83 o
 -14   2   5        0.40        1.00      2.19 o
 -12   2   5       16.93       11.99      2.33 o
 -10   2   5      135.35      136.42      7.11 o
  -8   2   5      345.42      381.82      7.55 o
  -6   2   5      716.77      757.76     10.53 o
  -4   2   5     3392.72     3446.97     32.91 o
  -2   2   5     1199.00     1244.52     15.37 o
   0   2   5    21436.61    22839.72    241.18 o
   2   2   5       96.03      144.71      4.18 o
   4   2   5     3019.29     3205.37     33.02 o
   6   2   5       75.06       71.99      2.72 o
   8   2   5      214.46      214.56      4.58 o
  10   2   5      706.26      847.01     11.80 o
  12   2   5        0.27        0.49      2.40 o
  14   2   5      466.13      418.18      9.56 o
  16   2   5      612.83      615.86     13.44 o
  18   2   5      416.33      425.73     12.16 o
  20   2   5        8.34       -0.81      4.51 o
  22   2   5       23.08       23.98      7.01 o
  24   2   5       50.42       65.06     11.11 o
  26   2   5        2.56       10.05     11.41 o
 -27   3   5        6.64       -4.48      9.68 o
 -25   3   5       34.31       27.03      9.90 o
 -23   3   5       16.31       25.02      9.01 o
 -21   3   5       46.72       55.73      8.11 o
 -19   3   5       49.53       34.63      6.03 o
 -17   3   5       20.71       21.85      5.00 o
 -15   3   5       68.46       66.23      6.34 o
 -13   3   5      591.53      651.55     10.71 o
 -11   3   5      115.20      105.71      4.73 o
  -9   3   5        1.64        4.08      2.57 o
  -7   3   5     4768.90     4551.56     44.06 o
  -5   3   5      542.74      509.24      7.35 o
  -3   3   5     1324.98     1295.87     15.15 o
  -1   3   5     1304.31     1505.09     15.04 o
   1   3   5     5105.72     5630.05     53.30 o
   3   3   5      541.79      538.43      8.27 o
   5   3   5        5.70        2.32      1.22 o
   7   3   5       14.85        8.18      1.97 o
   9   3   5       66.09       58.21      3.18 o
  11   3   5        2.63        4.25      2.27 o
  13   3   5      799.17      760.33     20.75 o
  15   3   5      163.50      165.29      8.86 o
  17   3   5       25.64       21.75      5.76 o
  19   3   5       61.01       62.34      7.49 o
  21   3   5       11.00       18.28      6.83 o
  23   3   5       37.27       40.35      9.61 o
  25   3   5        5.03        6.93     11.40 o
 -24   4   5        0.26       -6.54      8.78 o
 -22   4   5       44.57       46.02     10.23 o
 -20   4   5       46.76       55.53      7.39 o
 -18   4   5      141.33      141.94      8.94 o
 -16   4   5      119.76      138.06      8.27 o
 -14   4   5      254.52      231.54      9.65 o
 -12   4   5       70.72       61.40      5.32 o
 -10   4   5     1473.19     1497.59     22.71 o
  -8   4   5      793.04      706.72     11.30 o
  -6   4   5      377.61      417.30     10.70 o
  -4   4   5     2093.87     2134.89     24.33 o
  -2   4   5     5457.11     5692.65     62.08 o
   0   4   5     1982.74     1964.88     20.83 o
   2   4   5      560.43      529.26      8.43 o
   4   4   5      541.22      509.62      7.44 o
   6   4   5      306.52      264.54      5.97 o
   8   4   5       39.48       42.39      3.78 o
  10   4   5      275.67      248.17      8.50 o
  12   4   5      630.63      586.30     12.60 o
  14   4   5       48.05       31.07      6.67 o
  16   4   5      444.49      461.14     37.04 o
  18   4   5      438.25      490.78     23.99 o
  20   4   5       54.28       66.46     12.19 o
  22   4   5        3.80       20.55     10.58 o
  24   4   5        0.14        5.17     16.80 o
 -23   5   5       22.17       -2.68     11.02 o
 -21   5   5       21.40       42.39     10.34 o
 -19   5   5        3.01       -2.21      5.59 o
 -17   5   5       25.88       43.73      6.93 o
 -15   5   5        7.26       16.62      5.69 o
 -13   5   5      203.70      250.55     10.46 o
 -11   5   5      129.41       78.30      7.16 o
  -9   5   5      464.07      515.92     14.59 o
  -7   5   5       84.49      102.42      5.70 o
  -5   5   5      344.46      362.33      9.29 o
  -3   5   5      564.38      553.14     11.17 o
  -1   5   5      754.92      778.87     13.55 o
   1   5   5      212.06      190.21      8.48 o
   3   5   5      316.30      318.47     10.26 o
   5   5   5      773.03      759.84     14.44 o
   7   5   5      975.67      945.72     22.35 o
   9   5   5      399.82      384.72     11.66 o
  11   5   5       69.05       85.85     13.00 o
  13   5   5      176.68      189.69     13.39 o
  15   5   5      125.20      108.32     12.76 o
  17   5   5        1.26       -6.08      9.69 o
  19   5   5       91.45       86.04     13.65 o
  21   5   5        6.76        8.67     18.36 o
 -18   6   5        1.43        9.01      9.40 o
 -16   6   5        0.10       -6.81      6.81 o
 -14   6   5       87.08      108.17     10.21 o
 -12   6   5        0.03       -5.27      5.27 o
 -10   6   5       45.70       47.41      6.18 o
  -8   6   5      129.32      167.47      8.54 o
  -6   6   5      296.03      339.74     10.87 o
  -4   6   5        4.09       -3.87      3.87 o
  -2   6   5     1032.48     1035.79     19.48 o
   0   6   5      470.52      458.63     14.12 o
   2   6   5      151.09      167.72      9.01 o
   4   6   5        2.57       -1.47      8.13 o
   6   6   5       34.00       31.24      7.28 o
   8   6   5       85.35       85.80      9.15 o
  10   6   5       17.02       17.43      7.74 o
  12   6   5       14.31       12.49      9.00 o
  14   6   5       24.52       19.57      9.93 o
  16   6   5      151.54      140.80     15.50 o
  18   6   5        1.62       -3.24      9.17 o
 -13   7   5       18.47       18.70      9.46 o
 -11   7   5       28.70       30.00      9.46 o
  -9   7   5       16.49        3.63      8.12 o
  -7   7   5        2.29        1.46      7.65 o
  -5   7   5        4.69       10.42      7.90 o
  -3   7   5        4.74        1.86      7.55 o
  -1   7   5        3.52       -6.93      6.93 o
   1   7   5        6.69        5.98      7.20 o
   3   7   5       87.48       76.56      9.77 o
   5   7   5      145.07      145.81     12.06 o
   7   7   5        3.50       10.54      7.80 o
   9   7   5       42.76       41.45     13.19 o
  11   7   5       50.06       39.90     11.36 o
 -30   0   6        0.92       -2.37     16.26 o
 -28   0   6       56.13       65.15     14.42 o
 -26   0   6       16.27       15.15     11.08 o
 -24   0   6       46.31       57.85     11.86 o
 -22   0   6       15.91       12.63      8.51 o
 -20   0   6        1.16       -1.40      4.55 o
 -18   0   6      470.80      478.74     13.84 o
 -16   0   6      108.06      114.56      6.88 o
 -14   0   6      222.36      228.92      7.62 o
 -12   0   6     7763.92     7542.30    147.47 o
 -10   0   6     9621.86     9508.15    152.74 o
  -8   0   6     3474.71     3240.32     58.21 o
  -6   0   6     1957.39     1757.18     21.75 o
  -4   0   6     3369.46     3750.00     40.32 o
  -2   0   6      538.78      604.01      8.11 o
   0   0   6      353.29      320.06      6.84 o
   2   0   6    12312.40    12816.30    142.65 o
   4   0   6      266.06      277.38      4.80 o
   6   0   6     8284.79     8404.42     93.67 o
   8   0   6     4829.06     4801.67     55.36 o
  10   0   6    18508.61    20111.09    241.82 o
  12   0   6     1001.66      936.86     16.04 o
  14   0   6     2765.33     2834.36     39.66 o
  16   0   6        3.98       -2.45      4.65 o
  18   0   6     3011.10     2958.34     54.96 o
  20   0   6       12.91       15.72      6.64 o
  22   0   6       50.74       54.75     10.22 o
  24   0   6       27.61        1.29     14.00 o
  26   0   6        2.81       13.89     15.72 o
 -29   1   6       22.04       16.44      9.35 o
 -27   1   6       55.80       63.46     10.16 o
 -25   1   6        2.94       -1.81      6.36 o
 -23   1   6        0.50        0.47      6.04 o
 -21   1   6       57.51       57.64      6.36 o
 -19   1   6        0.86       -2.24      4.00 o
 -17   1   6       18.48       22.60      3.68 o
 -15   1   6     1461.83     1497.58     20.58 o
 -13   1   6      625.20      520.96     11.03 o
 -11   1   6     7148.52     7170.39     63.86 o
  -9   1   6       21.98       72.97     20.40 o
  -7   1   6    10845.54    10841.36     89.25 o
  -5   1   6     2975.37     2841.82     24.75 o
  -3   1   6       36.18       18.01      1.49 o
  -1   1   6     9455.64     9395.06    129.36 o
   1   1   6    29188.77    29834.74    281.48 o
   3   1   6     7049.52     7218.94     66.34 o
   5   1   6     9984.45    10295.56     94.54 o
   7   1   6     5488.99     6078.81     64.86 o
   9   1   6      268.71      258.79      4.96 o
  11   1   6     1038.19     1045.42     12.75 o
  13   1   6      162.55      153.40      6.30 o
  15   1   6      169.20      146.86      6.38 o
  17   1   6       15.05       13.90      4.08 o
  19   1   6       24.86       25.23      4.77 o
  21   1   6      360.08      424.58     18.15 o
  23   1   6       22.30       10.55      7.48 o
  25   1   6        9.56       14.51     11.43 o
  27   1   6        0.11        9.67     12.06 o
 -28   2   6        0.02       -1.62      8.29 o
 -26   2   6        1.30        1.05      7.43 o
 -24   2   6        1.40        4.10      8.25 o
 -22   2   6       13.95        8.47      7.47 o
 -20   2   6       40.51       38.07      6.00 o
 -18   2   6      126.13      123.24      7.32 o
 -16   2   6       54.20       40.60      4.59 o
 -14   2   6       32.17       34.66      3.58 o
 -12   2   6      178.20      207.27      8.65 o
 -10   2   6     5693.13     5644.36     61.18 o
  -8   2   6    25151.65    24646.09    250.85 o
  -6   2   6        4.80        7.67      1.68 o
  -4   2   6      469.98      518.32      6.55 o
  -2   2   6     6377.00     6594.48    114.02 o
   0   2   6     4480.88     4355.75     47.54 o
   2   2   6      106.79      101.27      3.50 o
   4   2   6       26.61        8.81      1.68 o
   6   2   6       10.13        8.58      1.60 o
   8   2   6     1839.78     1692.69     19.51 o
  10   2   6     2685.77     2742.71     32.24 o
  12   2   6     1093.28     1097.57     15.04 o
  14   2   6      226.66      252.79      7.63 o
  16   2   6      229.36      234.40      9.37 o
  18   2   6        0.02        2.84      4.38 o
  20   2   6       49.13       53.84      9.37 o
  22   2   6        0.02       -5.74      5.74 o
  24   2   6        2.67       -2.08      7.63 o
  26   2   6        1.83       14.43     17.23 o
 -27   3   6        0.65        7.27      9.26 o
 -25   3   6        0.44       -7.73      8.84 o
 -23   3   6        5.35       14.36     11.49 o
 -21   3   6       17.75       11.41      6.75 o
 -19   3   6      175.02      160.10      9.90 o
 -17   3   6      101.88      105.95      7.13 o
 -15   3   6      311.39      322.16     10.65 o
 -13   3   6     1002.04     1004.74     23.57 o
 -11   3   6      317.57      327.30      7.39 o
  -9   3   6     1356.21     1199.83     15.63 o
  -7   3   6     1090.10     1122.82     13.54 o
  -5   3   6       42.08       40.43      2.35 o
  -3   3   6       63.18       92.13      2.74 o
  -1   3   6     2760.95     2972.92     57.93 o
   1   3   6      171.76      122.13      5.34 o
   3   3   6     8212.23     8636.31    109.52 o
   5   3   6      311.37      288.21      5.39 o
   7   3   6       71.24       66.65      4.33 o
   9   3   6      213.68      202.23      5.71 o
  11   3   6      142.53      156.15      5.60 o
  13   3   6       31.45       33.66      6.06 o
  15   3   6       73.92       59.43      6.58 o
  17   3   6       70.97       49.14      7.66 o
  19   3   6      146.61      141.83      9.60 o
  21   3   6       81.12       97.68     13.10 o
  23   3   6        0.33        2.61      9.52 o
  25   3   6        0.12       19.06     17.87 o
 -24   4   6        0.05       -3.47      9.00 o
 -22   4   6        0.34       -0.64      9.26 o
 -20   4   6        1.18       -1.08      6.60 o
 -18   4   6       46.83       51.14      8.99 o
 -16   4   6        4.57       10.78      5.05 o
 -14   4   6      102.37       88.41      6.82 o
 -12   4   6      379.89      377.14     10.38 o
 -10   4   6        2.99       -4.21      4.21 o
  -8   4   6       54.01       66.33      3.93 o
  -6   4   6      177.67      203.93      5.88 o
  -4   4   6      481.68      533.39     10.57 o
  -2   4   6        2.08        7.18      2.06 o
   0   4   6      494.24      478.36      9.21 o
   2   4   6      472.82      506.22      8.79 o
   4   4   6      425.69      381.27      7.65 o
   6   4   6        1.06        0.74      1.73 o
   8   4   6      218.86      196.91     10.01 o
  10   4   6        5.62        8.14      3.95 o
  12   4   6      123.54       82.62      5.51 o
  14   4   6       31.46       26.80     10.84 o
  16   4   6      332.34      348.88     19.32 o
  18   4   6        0.70        5.25     14.37 o
  20   4   6       14.77        4.41      9.05 o
  22   4   6        0.76      -16.50     19.81 o
 -23   5   6        0.80        7.90     11.06 o
 -21   5   6        7.61       14.68      7.86 o
 -19   5   6       12.98       -6.57      6.57 o
 -17   5   6      119.21       94.12      8.35 o
 -15   5   6        5.88       -0.23      8.20 o
 -13   5   6        4.79       12.12      5.22 o
 -11   5   6        1.81        4.37      5.39 o
  -9   5   6      113.38      101.18      6.25 o
  -7   5   6      531.37      562.98     11.98 o
  -5   5   6      234.73      289.53      8.31 o
  -3   5   6       13.11        6.81      4.34 o
  -1   5   6       35.26       27.67      4.49 o
   1   5   6       71.70       68.81      5.55 o
   3   5   6        0.06       -2.02      3.78 o
   5   5   6        8.82       11.68      4.49 o
   7   5   6      119.41      144.25      7.77 o
   9   5   6       38.86       55.74      4.83 o
  11   5   6       10.90        5.36      4.51 o
  13   5   6        0.92       18.40      8.33 o
  15   5   6       74.12       82.30     11.79 o
  17   5   6       24.39       24.31     14.16 o
  19   5   6      102.61      101.68     22.24 o
  21   5   6        6.37       13.09     15.61 o
 -18   6   6        3.68        5.02      9.11 o
 -16   6   6       10.03        4.03      7.11 o
 -14   6   6        0.09        3.60      6.31 o
 -12   6   6       49.30       51.51      7.09 o
 -10   6   6       72.53       66.47      6.59 o
  -8   6   6      264.99      290.11     13.04 o
  -6   6   6       26.68       25.73      4.72 o
  -4   6   6      290.62      310.03     22.24 o
  -2   6   6       65.40       71.61      6.58 o
   0   6   6      158.99      172.70      9.02 o
   2   6   6       22.77       21.02      5.69 o
   4   6   6      111.86      135.41     10.14 o
   6   6   6       36.18       35.63      7.69 o
   8   6   6      137.09      173.21     11.78 o
  10   6   6      128.25      139.18     13.01 o
  12   6   6       58.77       49.77     10.61 o
  14   6   6       11.92       17.66      9.67 o
  16   6   6        0.11       -0.30      9.78 o
 -13   7   6        5.48      -10.14     10.14 o
 -11   7   6       45.29       39.88     10.16 o
  -9   7   6        0.45       12.08      8.67 o
  -7   7   6       12.72       17.03      8.51 o
  -5   7   6      440.63      500.39     20.12 o
  -3   7   6        9.07        2.25      7.68 o
  -1   7   6       14.89       30.45      8.18 o
   1   7   6        1.51       -2.23      7.07 o
   3   7   6       39.73       43.11     11.00 o
   5   7   6       90.78       73.27      9.98 o
   7   7   6       43.24       60.62     11.00 o
   9   7   6        5.57       -0.65      9.28 o
  11   7   6       49.52       70.03     12.44 o
 -29   1   7        2.70        0.82      8.73 o
 -27   1   7       17.17        3.71      8.01 o
 -25   1   7       57.94       62.45      8.94 o
 -23   1   7       49.41       43.17      7.91 o
 -21   1   7      132.08      142.67     19.18 o
 -19   1   7        2.65       -3.28      3.92 o
 -17   1   7       59.15       59.95      4.55 o
 -15   1   7      608.45      597.78     10.44 o
 -13   1   7        9.59        4.13      2.46 o
 -11   1   7     3457.45     3595.30     35.62 o
  -9   1   7        0.05        3.14      1.52 o
  -7   1   7     6150.35     6252.29     52.52 o
  -5   1   7       56.94       78.17      3.92 o
  -3   1   7     1362.70     1388.35     15.30 o
  -1   1   7      244.74      281.66      4.46 o
   1   1   7     3643.07     4070.04     40.04 o
   3   1   7      896.74     1070.40     11.31 o
   5   1   7     2965.73     3437.04     35.28 o
   7   1   7     2455.36     2584.26     27.10 o
   9   1   7      528.30      554.92      7.72 o
  11   1   7       72.88       84.74      3.28 o
  13   1   7      139.28      142.92      4.77 o
  15   1   7      906.21      916.61     13.75 o
  17   1   7     1195.58     1205.57     19.41 o
  19   1   7        6.61        3.39      4.06 o
  21   1   7       30.87       18.64      6.33 o
  23   1   7        2.26        4.05     13.19 o
  25   1   7        1.71        9.13     11.07 o
  27   1   7        6.16      -10.57     10.57 o
 -28   2   7       13.57       11.67      8.60 o
 -26   2   7       10.29        1.71      7.30 o
 -24   2   7       43.64       64.22     10.61 o
 -22   2   7        2.75        0.63      5.97 o
 -20   2   7        6.62       10.95      5.70 o
 -18   2   7        1.89       -3.99      3.99 o
 -16   2   7      514.48      525.02     13.34 o
 -14   2   7      391.58      402.39     12.70 o
 -12   2   7       13.16        1.81      2.91 o
 -10   2   7    14121.37    13704.53    132.79 o
  -8   2   7     3279.23     3096.59     32.77 o
  -6   2   7     1476.56     1417.75     16.22 o
  -4   2   7     1126.39     1328.82     12.61 o
  -2   2   7     6567.95     6484.31     69.40 o
   0   2   7      241.78      343.12      6.52 o
   2   2   7       16.06        3.74      2.94 o
   4   2   7      950.09      943.74     12.53 o
   6   2   7     2488.76     2422.21     26.27 o
   8   2   7        0.55        0.96      2.05 o
  10   2   7     1738.69     1744.59     22.16 o
  12   2   7      457.69      469.62      9.96 o
  14   2   7       78.97       86.61      5.05 o
  16   2   7      169.03      150.90      6.89 o
  18   2   7       91.45      104.12      8.09 o
  20   2   7       48.07       54.40      7.55 o
  22   2   7       15.58        8.26      6.39 o
  24   2   7        7.27       -8.55     10.39 o
  26   2   7       60.84       62.99     22.61 o
 -27   3   7       36.95       18.54      9.75 o
 -25   3   7       79.63       62.31     11.41 o
 -23   3   7       96.80      100.85     20.92 o
 -21   3   7      123.59      138.18     10.35 o
 -19   3   7       27.52       31.97      6.09 o
 -17   3   7       45.25       38.01      5.73 o
 -15   3   7      296.45      266.02      9.94 o
 -13   3   7      726.34      730.04     13.10 o
 -11   3   7      592.20      642.43     12.97 o
  -9   3   7      995.28      935.98     13.13 o
  -7   3   7     4589.42     4631.64     44.83 o
  -5   3   7     5446.88     5545.54     55.74 o
  -3   3   7     7305.13     7240.39     76.63 o
  -1   3   7      612.92      475.24     10.83 o
   1   3   7     3811.40     3811.18     51.05 o
   3   3   7     1517.95     1508.32     38.19 o
   5   3   7      938.98      886.19     13.20 o
   7   3   7     2053.01     2144.87     28.05 o
   9   3   7     2266.03     2245.44     27.27 o
  11   3   7     1813.98     1893.39     24.45 o
  13   3   7      675.34      688.57     15.29 o
  15   3   7      416.36      463.33     16.45 o
  17   3   7       39.67       37.10      7.25 o
  19   3   7        9.98        7.49      8.93 o
  21   3   7       80.63       87.96     14.97 o
  23   3   7       20.39       29.52     14.48 o
  25   3   7        1.27       15.29     17.66 o
 -24   4   7        7.03       11.42      9.56 o
 -22   4   7        1.66       -4.05      6.87 o
 -20   4   7       10.53       21.17      7.43 o
 -18   4   7       89.73      127.33      8.65 o
 -16   4   7      211.77      234.11     10.30 o
 -14   4   7        5.13        6.41      4.73 o
 -12   4   7      947.24      883.16     16.51 o
 -10   4   7     2385.37     2297.56     31.40 o
  -8   4   7      456.60      395.80      9.13 o
  -6   4   7     3964.32     3700.51     39.51 o
  -4   4   7      379.16      316.31      6.27 o
  -2   4   7        0.28        0.16      2.51 o
   0   4   7      604.78      598.44      9.22 o
   2   4   7      305.95      249.71      6.09 o
   4   4   7      305.93      306.93      6.70 o
   6   4   7      457.37      497.14     10.57 o
   8   4   7      879.46      961.10     13.61 o
  10   4   7     1532.38     1517.60     24.98 o
  12   4   7      672.62      750.80     16.23 o
  14   4   7      104.56       81.72     10.35 o
  16   4   7      131.28      169.70     14.59 o
  18   4   7        2.67       -0.68     11.52 o
  20   4   7        4.18       -8.54      8.54 o
  22   4   7        0.33       -0.13      9.88 o
 -23   5   7       14.45       24.64     10.84 o
 -21   5   7        7.39       17.01      7.97 o
 -19   5   7       19.96       11.15      7.00 o
 -17   5   7       95.51      107.61      8.56 o
 -15   5   7       38.67       36.37      6.51 o
 -13   5   7      382.12      402.51     12.81 o
 -11   5   7        4.33        0.92      4.25 o
  -9   5   7      349.96      363.91     10.43 o
  -7   5   7      663.79      663.61     13.97 o
  -5   5   7     2188.84     2158.50     29.60 o
  -3   5   7      861.16      838.66     16.66 o
  -1   5   7       13.74        8.86      3.77 o
   1   5   7       32.70       39.24      4.75 o
   3   5   7        2.87        2.06      3.60 o
   5   5   7      170.17      184.37      8.24 o
   7   5   7        0.26       -3.16      3.98 o
   9   5   7      237.68      241.51     10.08 o
  11   5   7       37.21       10.51      4.66 o
  13   5   7      637.63      715.30     27.09 o
  15   5   7       29.12       31.60     17.28 o
  17   5   7        0.78        8.50      9.32 o
  19   5   7       40.31       43.05     11.60 o
 -18   6   7        5.39        0.62      8.54 o
 -16   6   7       42.88       39.36      9.84 o
 -14   6   7       14.27       14.26      6.60 o
 -12   6   7       13.64       13.21      5.47 o
 -10   6   7      167.97      181.89      8.92 o
  -8   6   7      557.07      641.12     19.13 o
  -6   6   7       75.87       76.93      8.19 o
  -4   6   7       61.45       68.36      7.67 o
  -2   6   7      284.81      292.86     10.50 o
   0   6   7      102.06      134.68      8.30 o
   2   6   7      301.91      325.38     11.89 o
   4   6   7      176.62      194.56     11.53 o
   6   6   7      261.69      280.34     13.90 o
   8   6   7      359.51      435.11     17.39 o
  10   6   7      132.54      168.68     14.04 o
  12   6   7      110.26      104.61     12.37 o
  14   6   7       16.22       36.78     11.28 o
  16   6   7       17.71        2.99      9.78 o
 -13   7   7       19.48        7.33     10.89 o
 -11   7   7       22.78       26.45     10.05 o
  -9   7   7      118.16      110.66     11.96 o
  -7   7   7       52.04       51.66     10.23 o
  -5   7   7      114.32       99.69     11.17 o
  -3   7   7      161.90      151.65     12.00 o
  -1   7   7      200.92      227.46     19.22 o
   1   7   7       42.90       43.69      8.96 o
   3   7   7       57.14       67.57      9.70 o
   5   7   7       42.65       43.75     10.37 o
   7   7   7        0.89       12.99     12.22 o
   9   7   7       46.54       43.72     11.38 o
  11   7   7       40.28       41.45     11.32 o
 -28   0   8        0.39       -4.59     11.54 o
 -26   0   8        2.87        2.19     10.88 o
 -24   0   8       65.97       79.64     13.00 o
 -22   0   8        0.37       -7.12      7.12 o
 -20   0   8      100.37       80.88      7.12 o
 -18   0   8     2901.44     2687.65     44.74 o
 -16   0   8      657.42      633.51     15.55 o
 -14   0   8     4085.51     3755.36    144.60 o
 -12   0   8      376.10      393.64     10.58 o
 -10   0   8     7955.76     8692.92    121.40 o
  -8   0   8     6311.44     6129.72     77.20 o
  -6   0   8    15504.74    14555.76    177.49 o
  -4   0   8     9032.30     8588.30    105.70 o
  -2   0   8    10740.27    10858.37    132.82 o
   0   0   8    14616.78    15166.80    206.27 o
   2   0   8    14394.04    14348.84    195.40 o
   4   0   8    49995.05    54828.40    598.25 o
   6   0   8      300.44      389.01      7.30 o
   8   0   8       42.33       69.19      4.11 o
  10   0   8      717.72      715.68     12.58 o
  12   0   8      203.56      178.16      6.37 o
  14   0   8      754.93      769.89     14.92 o
  16   0   8        7.73        6.13      5.52 o
  18   0   8      808.15      835.35     21.92 o
  20   0   8       20.49       26.50     10.12 o
  22   0   8       16.69        3.66     14.11 o
  24   0   8       17.37       30.04     15.18 o
  26   0   8        0.12      -16.37     16.37 o
 -29   1   8        0.44       -4.65      8.48 o
 -27   1   8       33.23       35.46      9.07 o
 -25   1   8       55.39       55.58     10.08 o
 -23   1   8       69.17       82.05      9.02 o
 -21   1   8      200.88      235.26     11.46 o
 -19   1   8       40.00       39.83      5.49 o
 -17   1   8      126.87      112.99      6.06 o
 -15   1   8      860.09      907.02     13.54 o
 -13   1   8     1731.71     1823.59     21.72 o
 -11   1   8     6637.63     6390.58     60.43 o
  -9   1   8      214.00      285.03      5.34 o
  -7   1   8     2269.36     2047.61     19.88 o
  -5   1   8     5974.51     5957.76     61.91 o
  -3   1   8     1213.20     1222.43     13.91 o
  -1   1   8      600.45      754.76     10.57 o
   1   1   8      101.55      121.86      4.87 o
   3   1   8     2025.79     1943.92     22.27 o
   5   1   8     5479.16     5682.80     63.55 o
   7   1   8     7542.69     7754.71     76.85 o
   9   1   8       60.22       38.28      2.69 o
  11   1   8     1748.91     1739.92     18.14 o
  13   1   8      422.70      387.58      7.34 o
  15   1   8     1323.19     1287.95     19.55 o
  17   1   8        7.57       -1.47      3.60 o
  19   1   8        2.34       -1.38      4.41 o
  21   1   8       14.00       10.22      6.56 o
  23   1   8        7.00       22.74     11.84 o
  25   1   8        0.16       -3.81     10.79 o
 -28   2   8        1.41        7.54      8.38 o
 -26   2   8        6.94       11.58      7.83 o
 -24   2   8        7.70       15.47      8.36 o
 -22   2   8       34.12       34.06      7.28 o
 -20   2   8        3.44        6.97      5.66 o
 -18   2   8      167.47      165.31      8.41 o
 -16   2   8      504.15      518.63     12.09 o
 -14   2   8      993.30      914.55     14.65 o
 -12   2   8        8.15        7.87      2.84 o
 -10   2   8       62.56       87.67      4.11 o
  -8   2   8        9.23       10.85      2.85 o
  -6   2   8     3135.90     3707.67     38.09 o
  -4   2   8      605.10      523.64      8.41 o
  -2   2   8     2708.59     2807.19     31.50 o
   0   2   8     1057.25      954.20     16.60 o
   2   2   8      951.57      864.73     12.90 o
   4   2   8      100.93       88.39      3.78 o
   6   2   8        6.63        1.38      1.12 o
   8   2   8       74.06       75.28      3.34 o
  10   2   8      127.55      124.85      5.28 o
  12   2   8      231.36      235.13      6.97 o
  14   2   8      375.30      389.84     11.07 o
  16   2   8        0.05       -3.46      3.46 o
  18   2   8      244.54      255.60     15.37 o
  20   2   8       37.95       33.34      6.89 o
  22   2   8        6.40        0.95      6.64 o
  24   2   8        1.86       24.44     16.91 o
  26   2   8        3.04       31.55     21.64 o
 -27   3   8        0.61        4.22      9.45 o
 -25   3   8        0.91       -7.98      7.98 o
 -23   3   8        1.21       14.61      8.92 o
 -21   3   8       11.04       15.96      6.82 o
 -19   3   8       12.22        7.69      5.39 o
 -17   3   8       81.20       83.05      6.94 o
 -15   3   8      751.11      697.16     16.06 o
 -13   3   8      385.20      418.07     10.01 o
 -11   3   8       71.22       87.39      4.34 o
  -9   3   8     1852.26     1763.87     21.13 o
  -7   3   8     1953.41     2029.01     21.62 o
  -5   3   8      711.33      692.66      9.17 o
  -3   3   8      173.02      164.69     11.95 o
  -1   3   8      636.59      744.86     16.53 o
   1   3   8        1.81        0.55      2.39 o
   3   3   8       58.23       43.56      4.86 o
   5   3   8     1304.34     1286.36     16.57 o
   7   3   8     1650.29     1612.38     20.07 o
   9   3   8      144.40      142.30      4.73 o
  11   3   8      806.67      738.50     13.94 o
  13   3   8      315.39      356.44     11.05 o
  15   3   8        0.01       -3.73      5.24 o
  17   3   8        0.01       -2.91      5.93 o
  19   3   8       10.27       -4.95      7.85 o
  21   3   8       56.00       63.55     12.59 o
  23   3   8        4.95       15.65     10.86 o
 -24   4   8        0.05       -6.02      8.62 o
 -22   4   8       33.26       27.44      8.24 o
 -20   4   8      115.13      121.94     10.33 o
 -18   4   8       11.98        8.60      5.61 o
 -16   4   8      120.35      120.40      8.10 o
 -14   4   8       11.14        2.93      4.65 o
 -12   4   8      692.68      689.41     14.15 o
 -10   4   8      414.92      407.74     10.04 o
  -8   4   8      453.72      398.00      8.18 o
  -6   4   8      765.90      746.53     10.25 o
  -4   4   8      668.35      647.62     12.09 o
  -2   4   8       60.72       58.46      3.24 o
   0   4   8      608.98      610.34     12.72 o
   2   4   8      698.15      700.54     13.93 o
   4   4   8      340.98      318.91      7.15 o
   6   4   8      692.36      708.23     13.33 o
   8   4   8        5.29        8.37      3.68 o
  10   4   8      130.69      139.68      8.04 o
  12   4   8        3.27        1.48      4.09 o
  14   4   8       90.90      109.33     35.80 o
  16   4   8      104.32       99.96     24.93 o
  18   4   8        8.76        7.89      8.56 o
  20   4   8        3.38       -8.32      8.32 o
  22   4   8        2.53        4.02     10.38 o
 -23   5   8        6.94       20.81      9.96 o
 -21   5   8      100.41      113.37     10.92 o
 -19   5   8        8.00        4.84      8.50 o
 -17   5   8        5.50        6.93      6.27 o
 -15   5   8       43.28       39.32      6.98 o
 -13   5   8        4.11        4.21      4.88 o
 -11   5   8       36.90       34.55      5.22 o
  -9   5   8        1.22       -1.52      3.35 o
  -7   5   8       30.27       32.96      3.70 o
  -5   5   8       76.41       82.17      6.13 o
  -3   5   8      126.02      104.49      6.08 o
  -1   5   8       31.61       38.95      4.42 o
   1   5   8      102.94       96.47      5.84 o
   3   5   8        7.15        6.87      3.69 o
   5   5   8        0.53        0.55      5.00 o
   7   5   8      284.76      274.38     14.22 o
   9   5   8        3.15        0.06      4.30 o
  11   5   8       15.16        2.25      6.99 o
  13   5   8        0.00       10.01      7.99 o
  15   5   8       93.76      113.67     16.85 o
  17   5   8       44.63       46.47     11.02 o
  19   5   8        0.44       -4.62      9.34 o
 -18   6   8       54.18       32.18     15.99 o
 -16   6   8        0.74       -1.62      7.10 o
 -14   6   8       18.27       20.24      7.21 o
 -12   6   8        0.25        4.54      7.05 o
 -10   6   8       22.99       11.80      7.05 o
  -8   6   8      479.62      475.22     18.17 o
  -6   6   8        0.99       -1.73      5.68 o
  -4   6   8       58.47       55.53      6.15 o
  -2   6   8       25.49       28.29      5.26 o
   0   6   8       45.35       51.55      6.12 o
   2   6   8      312.18      309.92     11.48 o
   4   6   8      102.43       95.53     10.82 o
   6   6   8        5.55        0.93      6.28 o
   8   6   8        4.68       -1.41     11.90 o
  10   6   8       30.27       36.89     17.39 o
  12   6   8        3.90       16.63      8.82 o
  14   6   8        3.26       10.30      9.48 o
  16   6   8       63.24       95.42     13.45 o
 -13   7   8       43.17       33.75     12.64 o
 -11   7   8      163.07      203.22     17.67 o
  -9   7   8       62.71       59.98     11.88 o
  -7   7   8        1.55        6.98      7.98 o
  -5   7   8       87.14       79.62     10.60 o
  -3   7   8        7.47       19.95      8.23 o
  -1   7   8       21.23       15.71     13.83 o
   1   7   8        4.62       15.48     12.38 o
   3   7   8        4.43       -5.83      7.58 o
   5   7   8        4.05        9.96      8.19 o
   7   7   8        3.55       10.01      8.79 o
   9   7   8        6.08       15.69      9.00 o
  11   7   8        2.48        5.28     12.28 o
 -29   1   9        2.58       -8.54      8.54 o
 -27   1   9        4.04        1.28      7.91 o
 -25   1   9       26.02       17.47      7.77 o
 -23   1   9       45.73       37.74      8.07 o
 -21   1   9        1.75        3.06      5.64 o
 -19   1   9       16.59        5.96      4.41 o
 -17   1   9      211.87      205.88      7.70 o
 -15   1   9        8.11       10.73      2.78 o
 -13   1   9      624.50      615.84      9.48 o
 -11   1   9     1415.98     1396.42     17.29 o
  -9   1   9     1450.59     1361.60     17.40 o
  -7   1   9     5011.30     5375.57     57.19 o
  -5   1   9     2539.82     2774.39     28.54 o
  -3   1   9      896.42      955.47     10.87 o
  -1   1   9        1.12       -1.81      1.81 o
   1   1   9     1261.39     1376.96     17.68 o
   3   1   9      971.86     1015.77     12.18 o
   5   1   9       30.70       37.25      2.89 o
   7   1   9      307.20      363.18      6.59 o
   9   1   9       15.62        6.90      2.15 o
  11   1   9      195.31      179.32      4.58 o
  13   1   9      364.29      367.07      7.74 o
  15   1   9      108.41      109.34      5.50 o
  17   1   9        7.26       -4.08      4.08 o
  19   1   9       71.97       67.49      6.99 o
  21   1   9        0.51       -6.54      6.54 o
  23   1   9        3.72       -1.79      9.73 o
  25   1   9        0.18       -7.29     10.35 o
 -28   2   9       13.19        7.45      8.45 o
 -26   2   9        2.06        5.58      7.75 o
 -24   2   9        0.12        1.25      8.26 o
 -22   2   9       46.04       28.67      7.28 o
 -20   2   9        2.92        2.02      5.61 o
 -18   2   9       15.92        8.23      4.81 o
 -16   2   9      298.85      311.97      9.47 o
 -14   2   9       81.02       84.33      4.79 o
 -12   2   9       20.55       13.77      3.02 o
 -10   2   9     4023.05     3759.42     42.34 o
  -8   2   9      514.46      484.67      8.39 o
  -6   2   9     3269.92     3252.14     31.92 o
  -4   2   9      767.58      950.72     12.95 o
  -2   2   9      779.09      814.88     11.31 o
   0   2   9        3.52        8.00      2.49 o
   2   2   9     2562.68     2756.52     37.43 o
   4   2   9      182.23      212.05      6.16 o
   6   2   9       33.73       33.69      2.58 o
   8   2   9      320.93      307.13      5.47 o
  10   2   9       73.65       65.02      4.17 o
  12   2   9      103.48      109.19      4.97 o
  14   2   9     1093.92     1026.95     19.85 o
  16   2   9        1.82       -4.93      4.93 o
  18   2   9      193.47      181.55     11.62 o
  20   2   9       53.45       57.89      9.08 o
  22   2   9        6.78       -6.92      8.14 o
  24   2   9        7.15        0.32     16.15 o
 -27   3   9        0.32       -6.87      8.74 o
 -25   3   9        6.29        3.15      9.10 o
 -23   3   9        2.31       -6.71      6.71 o
 -21   3   9       31.32       25.35      7.38 o
 -19   3   9      398.62      439.14     15.54 o
 -17   3   9      236.58      236.35     10.01 o
 -15   3   9       84.74       72.01      6.54 o
 -13   3   9     7785.82     7340.36     85.59 o
 -11   3   9      340.93      303.86      7.87 o
  -9   3   9        0.79        4.83      2.35 o
  -7   3   9      741.89      805.78     11.92 o
  -5   3   9      409.93      414.71      8.00 o
  -3   3   9       29.51       48.03      5.24 o
  -1   3   9       59.55       93.84      6.44 o
   1   3   9      235.63      260.52      9.34 o
   3   3   9      473.23      440.78      9.68 o
   5   3   9      256.52      249.52      5.65 o
   7   3   9      660.23      673.06     11.63 o
   9   3   9      300.23      364.36      7.96 o
  11   3   9     1001.77      981.94     16.83 o
  13   3   9      629.24      595.22     19.79 o
  15   3   9        3.35       -5.16      5.17 o
  17   3   9        8.51        3.33     10.18 o
  19   3   9        1.26       -1.09      8.48 o
  21   3   9        3.37      -12.34     16.47 o
  23   3   9       60.72       68.98     13.87 o
 -24   4   9        7.98       15.76      9.96 o
 -22   4   9        4.80       -4.31      7.14 o
 -20   4   9        3.95        2.78      6.86 o
 -18   4   9       12.48       14.61      6.59 o
 -16   4   9      659.80      626.50     16.14 o
 -14   4   9       29.67       26.89      5.47 o
 -12   4   9      228.10      207.05      7.76 o
 -10   4   9      243.11      245.03      7.84 o
  -8   4   9      189.09      179.07      9.29 o
  -6   4   9       13.16        8.59      3.61 o
  -4   4   9      142.89      185.20      5.55 o
  -2   4   9      215.13      166.89      4.77 o
   0   4   9      373.41      352.07     10.70 o
   2   4   9        0.04       -0.55      1.75 o
   4   4   9      215.37      217.97      5.83 o
   6   4   9      115.80      127.05      6.22 o
   8   4   9      555.57      512.40     13.30 o
  10   4   9      201.67      232.11      9.82 o
  12   4   9       57.47       71.10      7.32 o
  14   4   9      145.19      125.13     12.08 o
  16   4   9        4.96        1.93      7.92 o
  18   4   9        3.84       -2.67      8.38 o
  20   4   9        4.89        3.78      9.54 o
  22   4   9        0.00       -9.75      9.75 o
 -23   5   9        3.54       10.44     17.77 o
 -21   5   9       17.78       21.29     10.43 o
 -19   5   9        4.72        4.62      6.89 o
 -17   5   9       10.95       15.60      7.69 o
 -15   5   9      195.68      213.41     10.30 o
 -13   5   9      170.30      147.35      8.35 o
 -11   5   9      118.23      109.94      6.72 o
  -9   5   9       34.40       25.71      4.00 o
  -7   5   9       69.90       83.48      6.02 o
  -5   5   9      532.95      542.45     15.59 o
  -3   5   9        3.31       -3.30      3.30 o
  -1   5   9      230.35      218.89      7.61 o
   1   5   9      258.99      253.12      8.65 o
   3   5   9      300.07      343.62     10.31 o
   5   5   9      355.26      405.51     11.66 o
   7   5   9      150.46      179.37      8.44 o
   9   5   9        5.49        8.25      4.56 o
  11   5   9      147.15       84.48     10.12 o
  13   5   9        2.87       -3.04     11.25 o
  15   5   9       60.44       40.26     10.38 o
  17   5   9        4.81       -7.43      7.43 o
  19   5   9        2.94       -0.92      9.84 o
 -18   6   9        3.34       21.86     16.15 o
 -16   6   9       95.97       77.85     22.88 o
 -14   6   9       39.68       38.62     12.51 o
 -12   6   9       14.38        5.64      7.10 o
 -10   6   9       20.39       21.42      7.41 o
  -8   6   9      177.52      175.93     11.08 o
  -6   6   9       33.04       26.44      6.87 o
  -4   6   9      106.86      125.63      7.66 o
  -2   6   9        6.38        1.68      6.03 o
   0   6   9       30.15       33.45      5.54 o
   2   6   9       54.57       52.25      6.12 o
   4   6   9      107.46       83.02      7.01 o
   6   6   9       25.27       41.12      6.51 o
   8   6   9        5.14       23.35      8.19 o
  10   6   9       23.10       45.52      9.86 o
  12   6   9        4.78       -1.51      8.14 o
  14   6   9       29.16       67.46     12.26 o
  16   6   9        4.12        8.18      9.74 o
 -13   7   9       11.35        7.14     14.27 o
 -11   7   9       45.62       38.18     12.03 o
  -9   7   9       15.66       13.85     10.52 o
  -7   7   9        2.50       -6.44      8.54 o
  -5   7   9       16.65       11.03      9.54 o
  -3   7   9       77.57       75.17     11.49 o
  -1   7   9       41.06       38.75     16.58 o
   1   7   9        0.51        6.31      8.11 o
   3   7   9       22.52       18.96     18.90 o
   5   7   9       46.47       52.62     10.53 o
   7   7   9        6.10        5.90      8.61 o
   9   7   9        0.55        4.24      8.57 o
 -28   0  10        9.95        3.38     11.94 o
 -26   0  10        3.58        6.46     13.08 o
 -24   0  10      119.86      137.60     15.42 o
 -22   0  10        7.37       -7.42      7.42 o
 -20   0  10       37.07       30.51      5.97 o
 -18   0  10      239.37      271.45     11.18 o
 -16   0  10      297.58      258.28      8.19 o
 -14   0  10      164.25      180.52      7.71 o
 -12   0  10        4.22        3.86      3.67 o
 -10   0  10        5.13       -2.41      2.41 o
  -8   0  10     3538.30     3665.63     50.89 o
  -6   0  10     1683.98     1706.19     26.57 o
  -4   0  10     5419.74     5766.41     80.60 o
  -2   0  10     7564.32     7860.97    108.41 o
   0   0  10     3523.06     4113.26     58.14 o
   2   0  10     2051.02     2398.48     41.37 o
   4   0  10     3553.83     4116.13     51.88 o
   6   0  10     6662.44     7855.93     96.71 o
   8   0  10     1190.11     1288.41     22.82 o
  10   0  10      195.06      207.13     15.70 o
  12   0  10      497.38      561.41     16.77 o
  14   0  10     1723.64     1672.54     32.90 o
  16   0  10      730.80      668.24     19.60 o
  18   0  10      315.38      275.10     17.21 o
  20   0  10       26.26       25.31     10.61 o
  22   0  10       14.91       38.23     16.26 o
  24   0  10        0.34       -5.60     14.32 o
  26   0  10        7.65       39.63     20.03 o
 -29   1  10        2.39       -1.87      8.52 o
 -27   1  10        2.34       -5.71      7.32 o
 -25   1  10        7.42        4.46      7.31 o
 -23   1  10       10.11        6.01      8.47 o
 -21   1  10      440.30      463.21     15.63 o
 -19   1  10      117.80      141.34      8.03 o
 -17   1  10       17.87       25.62      4.36 o
 -15   1  10      365.88      344.80      8.51 o
 -13   1  10      125.28      170.81      6.55 o
 -11   1  10        0.87        2.21      1.95 o
  -9   1  10      246.89      256.99      7.38 o
  -7   1  10       33.69       33.02      3.09 o
  -5   1  10     1544.28     1573.26     17.47 o
  -3   1  10      612.40      728.62      8.43 o
  -1   1  10     3087.71     3142.63     37.06 o
   1   1  10      414.10      479.60      6.04 o
   3   1  10     3572.88     3835.83     41.86 o
   5   1  10     4278.80     4767.35     48.36 o
   7   1  10      776.95      811.06     11.11 o
   9   1  10      308.39      351.64      7.06 o
  11   1  10       85.42       73.11      3.95 o
  13   1  10      588.31      576.01     17.71 o
  15   1  10      178.65      187.28      9.60 o
  17   1  10        5.06        5.07      5.26 o
  19   1  10       25.62       20.40      7.12 o
  21   1  10        6.59       10.38      7.55 o
  23   1  10        0.11       -7.52      9.46 o
  25   1  10       11.33       26.78     12.74 o
 -28   2  10        2.37       -7.78      7.89 o
 -26   2  10        8.67       15.48      9.68 o
 -24   2  10       12.98       23.34      8.77 o
 -22   2  10       14.74        9.88      6.67 o
 -20   2  10      125.66      115.45      9.00 o
 -18   2  10        6.13        4.12      5.00 o
 -16   2  10       68.08       70.33      5.78 o
 -14   2  10      318.51      317.43     12.61 o
 -12   2  10      281.50      273.06      7.35 o
 -10   2  10      899.48     1009.24     14.72 o
  -8   2  10     2107.77     2251.83     26.58 o
  -6   2  10       49.15       97.05      3.26 o
  -4   2  10       13.03       15.06      2.16 o
  -2   2  10      703.03      830.91     12.42 o
   0   2  10       46.46       50.17      3.41 o
   2   2  10       78.80       81.91      4.99 o
   4   2  10      473.65      528.55      8.03 o
   6   2  10      290.90      274.18      4.68 o
   8   2  10      112.81      116.71      4.13 o
  10   2  10      335.96      319.66      7.04 o
  12   2  10      114.83       99.85      6.62 o
  14   2  10        1.98        3.81      3.96 o
  16   2  10      771.24      804.12     22.87 o
  18   2  10       48.40       49.02      8.13 o
  20   2  10        1.48       -6.36      6.36 o
  22   2  10        9.17        1.14      9.75 o
  24   2  10        9.32      -15.07     15.07 o
 -27   3  10        1.24       -4.56      9.22 o
 -25   3  10       17.02       18.83      9.68 o
 -23   3  10       13.99       17.39      8.04 o
 -21   3  10       37.62       38.38      7.84 o
 -19   3  10       48.78       53.22      7.94 o
 -17   3  10        0.07        0.39      5.83 o
 -15   3  10       32.86       33.56      5.75 o
 -13   3  10     1592.02     1451.36     22.65 o
 -11   3  10      758.07      733.53     14.67 o
  -9   3  10        7.67        4.50      3.08 o
  -7   3  10       54.31       58.72      3.16 o
  -5   3  10      628.68      640.88     10.30 o
  -3   3  10     1751.96     1735.71     24.51 o
  -1   3  10      353.18      367.68      9.89 o
   1   3  10        0.03        0.19      3.42 o
   3   3  10       40.18       21.59      3.19 o
   5   3  10       34.54       35.14      3.45 o
   7   3  10        9.25       12.20      2.95 o
   9   3  10       29.69       21.92      2.93 o
  11   3  10      176.13      183.19      7.15 o
  13   3  10        1.38       -2.89      4.21 o
  15   3  10      144.05      116.22     12.06 o
  17   3  10      103.94       90.11     11.71 o
  19   3  10        4.17       -1.54      8.90 o
  21   3  10       12.83       18.33     24.28 o
  23   3  10        1.36       12.92     10.76 o
 -24   4  10       17.71        9.44     13.44 o
 -22   4  10       22.67       12.44      9.00 o
 -20   4  10       24.02       15.38      7.15 o
 -18   4  10       70.23       41.25      7.80 o
 -16   4  10      160.60      139.49     12.67 o
 -14   4  10       27.82       27.74      5.35 o
 -12   4  10      102.74      102.60      7.18 o
 -10   4  10      270.44      250.40      8.81 o
  -8   4  10       37.03       34.21      5.66 o
  -6   4  10       46.61       47.27      3.95 o
  -4   4  10       73.50       70.11      3.73 o
  -2   4  10      300.68      281.33     11.83 o
   0   4  10      100.47      102.10      9.02 o
   2   4  10        4.94        4.84      5.56 o
   4   4  10      426.23      398.05     10.79 o
   6   4  10      232.84      264.41      8.54 o
   8   4  10       52.45       47.79      5.34 o
  10   4  10      655.74      714.49     14.98 o
  12   4  10      133.19      117.91      8.63 o
  14   4  10       54.15       55.32      9.67 o
  16   4  10       12.81       -0.07      7.86 o
  18   4  10       14.26       20.25      9.66 o
  20   4  10        1.07       -9.18      9.18 o
  22   4  10       39.72       62.44     13.71 o
 -21   5  10       20.30       30.18      8.61 o
 -19   5  10       13.46       -8.35      8.35 o
 -17   5  10       26.70       44.00      7.82 o
 -15   5  10       11.60       13.43      6.25 o
 -13   5  10        0.32        4.09      4.66 o
 -11   5  10       31.97       25.17      4.58 o
  -9   5  10        8.86       10.99      4.82 o
  -7   5  10      149.41      159.10      7.60 o
  -5   5  10       55.45       55.54      4.98 o
  -3   5  10       31.24       24.10      3.90 o
  -1   5  10       16.10       14.71      3.52 o
   1   5  10        2.19       -1.23      4.04 o
   3   5  10      179.45      170.20      7.36 o
   5   5  10       30.65       43.58      7.37 o
   7   5  10        3.31        0.33      4.11 o
   9   5  10       54.79       51.34      6.49 o
  11   5  10       36.27       41.07      8.82 o
  13   5  10        4.88       -0.26      8.72 o
  15   5  10       20.81       25.11     14.27 o
  17   5  10        5.77        3.24      9.11 o
  19   5  10       10.61       -2.65      9.18 o
 -18   6  10       19.89       30.54     12.93 o
 -16   6  10        0.78        3.03     11.68 o
 -14   6  10       10.57       -1.98     10.03 o
 -12   6  10      131.50      155.94     13.19 o
 -10   6  10       11.43       26.00      7.54 o
  -8   6  10        0.34        2.90      6.30 o
  -6   6  10      165.75      172.56     10.53 o
  -4   6  10        0.50        1.61      4.44 o
  -2   6  10        0.17       -0.27      4.71 o
   0   6  10       37.37       31.73      5.78 o
   2   6  10        4.82        4.57      4.61 o
   4   6  10        4.87       -1.23      6.56 o
   6   6  10      111.02       95.06      7.96 o
   8   6  10       32.97       28.94      8.72 o
  10   6  10        9.44        5.51      9.37 o
  12   6  10        2.05       -0.54      8.22 o
  14   6  10        0.66       -4.18      8.94 o
 -11   7  10       38.88       21.16     11.59 o
  -9   7  10      197.66      230.47     17.83 o
  -7   7  10        1.15        1.24     12.60 o
  -5   7  10        0.80       -0.39      7.48 o
  -3   7  10        0.12        3.77      8.46 o
  -1   7  10        0.10       -0.92      8.20 o
   1   7  10        0.54        5.37      8.30 o
   3   7  10       11.14        0.68     11.47 o
   5   7  10        4.50        4.94      8.54 o
   7   7  10        0.41       -4.21      8.30 o
   9   7  10        7.32        9.19      8.65 o
 -29   1  11        3.32        8.41      8.51 o
 -27   1  11        0.89       -0.13      7.67 o
 -25   1  11       13.67        2.29      7.44 o
 -23   1  11       51.10       50.98     11.74 o
 -21   1  11       30.20       23.25      6.93 o
 -19   1  11        3.45        1.50      4.46 o
 -17   1  11        0.70       -0.66      3.53 o
 -15   1  11        4.96       -2.81      2.81 o
 -13   1  11      115.31      134.02      5.14 o
 -11   1  11      129.92      139.00      4.90 o
  -9   1  11     1636.98     1629.26     28.43 o
  -7   1  11      935.16      946.53     12.12 o
  -5   1  11       64.22      103.35      3.15 o
  -3   1  11      760.14      805.41      9.31 o
  -1   1  11      863.03     1022.07     11.89 o
   1   1  11     1505.53     1813.07     18.35 o
   3   1  11     2162.87     2202.69     25.48 o
   5   1  11      386.35      429.92      9.36 o
   7   1  11      462.08      524.01      8.44 o
   9   1  11      146.63      132.96      4.51 o
  11   1  11     2691.93     2818.42     33.25 o
  13   1  11       18.70       15.76      4.57 o
  15   1  11      391.00      404.68     13.65 o
  17   1  11        6.50        2.51      5.08 o
  19   1  11        0.81        5.80      6.38 o
  21   1  11       17.81       17.59      8.00 o
  23   1  11       17.04       10.61     11.24 o
  25   1  11       27.84       40.49     19.70 o
 -28   2  11       12.75       17.80      8.90 o
 -26   2  11        2.71       -1.28      8.56 o
 -24   2  11       13.38       -5.14      8.26 o
 -22   2  11       99.52       95.48      9.44 o
 -20   2  11       23.44       12.64      6.31 o
 -18   2  11      124.87      130.89      9.33 o
 -16   2  11     2096.86     1988.74     29.24 o
 -14   2  11     1003.50      952.73     15.48 o
 -12   2  11     1198.79     1185.71     17.21 o
 -10   2  11     2018.60     2157.02     26.40 o
  -8   2  11       58.63       61.11      3.22 o
  -6   2  11     2804.58     2792.81     29.59 o
  -4   2  11      260.39      256.40      6.20 o
  -2   2  11       47.10       16.36      2.13 o
   0   2  11      361.58      456.30      7.75 o
   2   2  11     2584.53     2650.73     36.66 o
   4   2  11       11.21       11.10      1.55 o
   6   2  11       94.84      109.23      6.55 o
   8   2  11     1417.10     1345.29     17.89 o
  10   2  11     1518.54     1564.49     22.41 o
  12   2  11      697.06      712.54     15.05 o
  14   2  11       29.67       37.13      5.68 o
  16   2  11        2.35        4.94      5.92 o
  18   2  11       50.87       54.81      8.68 o
  20   2  11       32.77       34.47     10.62 o
  22   2  11       62.97       88.21     14.21 o
  24   2  11       28.00        2.91     17.77 o
 -27   3  11        0.61        2.80      9.23 o
 -25   3  11       36.56       38.38     12.63 o
 -23   3  11       23.61       23.63      7.98 o
 -21   3  11       25.93       17.49      7.09 o
 -19   3  11      214.48      179.65     10.85 o
 -17   3  11      244.82      235.57     11.26 o
 -15   3  11      665.81      627.35     15.38 o
 -13   3  11        5.71        3.14      4.08 o
 -11   3  11     2752.56     2719.61     33.05 o
  -9   3  11      533.85      525.71      9.92 o
  -7   3  11      320.77      355.33      7.90 o
  -5   3  11       23.51       25.16      2.24 o
  -3   3  11       96.09       85.66      4.20 o
  -1   3  11      359.09      343.08      9.54 o
   1   3  11      359.65      326.69     13.91 o
   3   3  11      822.05      845.44     16.75 o
   5   3  11     1749.26     1683.48     22.36 o
   7   3  11     1973.77     1995.02     26.75 o
   9   3  11        1.32       -2.44      2.44 o
  11   3  11      681.58      638.36     15.28 o
  13   3  11        4.44       -0.89      4.95 o
  15   3  11        0.56       -5.85      6.65 o
  17   3  11      100.71       96.68     12.81 o
  19   3  11       10.15        9.45     16.96 o
  21   3  11        4.58       25.56     11.37 o
  23   3  11        2.72       -1.69     13.19 o
 -24   4  11        7.05        2.15      9.46 o
 -22   4  11        0.01       -3.49      7.07 o
 -20   4  11       25.33       18.44      9.28 o
 -18   4  11       22.82       15.71      6.56 o
 -16   4  11       38.70       32.68      6.68 o
 -14   4  11      128.93      134.13      7.67 o
 -12   4  11       58.40       62.07      4.91 o
 -10   4  11     1217.78     1191.49     18.89 o
  -8   4  11     1535.01     1532.50     43.76 o
  -6   4  11        0.07       -3.80      3.80 o
  -4   4  11      208.58      210.70      7.08 o
  -2   4  11        1.94        2.17      4.76 o
   0   4  11       88.39       58.06      6.23 o
   2   4  11      257.92      251.35     19.92 o
   4   4  11       15.54       16.79      2.97 o
   6   4  11      720.90      698.29     14.94 o
   8   4  11     2654.76     2554.49     42.02 o
  10   4  11       35.62       32.47      4.78 o
  12   4  11      373.62      377.07     14.32 o
  14   4  11       57.75       46.89      9.44 o
  16   4  11       32.22       35.61      9.62 o
  18   4  11       10.56       14.93     12.33 o
  20   4  11        1.97        4.78     14.11 o
 -21   5  11        1.10        2.64      7.52 o
 -19   5  11       30.23       23.67      8.58 o
 -17   5  11        9.08       18.46      6.82 o
 -15   5  11       75.18      100.66      9.70 o
 -13   5  11        2.01        6.27      4.82 o
 -11   5  11       14.73       17.56      6.05 o
  -9   5  11        0.02       -0.56      3.95 o
  -7   5  11       80.42       86.74      5.94 o
  -5   5  11       34.93       43.32      5.03 o
  -3   5  11       18.80       21.67      4.49 o
  -1   5  11        0.09        1.15      3.87 o
   1   5  11      440.18      407.00     10.60 o
   3   5  11      287.84      275.12      8.97 o
   5   5  11      965.62      933.04     22.27 o
   7   5  11        8.84       -0.55      4.21 o
   9   5  11      113.32       78.90      7.35 o
  11   5  11      127.76      105.85     11.07 o
  13   5  11       28.85       30.37      8.90 o
  15   5  11        0.01       -7.10      7.67 o
  17   5  11        2.18       15.16      9.53 o
  19   5  11       26.81       25.73     13.78 o
 -18   6  11        0.21       -0.30     10.02 o
 -16   6  11       36.24       20.71     12.41 o
 -14   6  11        0.01       16.45     10.47 o
 -12   6  11      200.65      252.27     15.33 o
 -10   6  11       75.62       78.83     12.84 o
  -8   6  11       81.44       97.71     10.33 o
  -6   6  11       31.33       57.78      8.43 o
  -4   6  11       13.28       13.57      4.80 o
  -2   6  11       21.37       19.96      6.22 o
   0   6  11        0.56        0.21      7.97 o
   2   6  11        0.02        1.20      5.49 o
   4   6  11      107.16       88.56     10.80 o
   6   6  11        8.87        5.14      5.63 o
   8   6  11      372.46      330.60     17.49 o
  10   6  11      164.07      157.87     21.43 o
  12   6  11       46.78       43.37     14.00 o
  14   6  11        2.63       -3.94      8.78 o
 -11   7  11       15.87       24.43     10.97 o
  -9   7  11        4.18       14.22     10.28 o
  -7   7  11        4.79       -2.84      7.72 o
  -5   7  11        3.46       -7.53      7.58 o
  -3   7  11       34.19       30.96     15.94 o
  -1   7  11       56.16       34.87      9.56 o
   1   7  11       82.40       67.45     10.63 o
   3   7  11        6.33        1.80     17.66 o
   5   7  11        1.08        1.78     10.77 o
   7   7  11        0.76       11.76      8.86 o
 -28   0  12       88.66       98.74     16.18 o
 -26   0  12       55.92       61.67     15.94 o
 -24   0  12       18.45        2.58     10.58 o
 -22   0  12      115.92       78.21     29.88 o
 -20   0  12       44.05       23.40      7.55 o
 -18   0  12      359.15      350.74     13.34 o
 -16   0  12      516.01      455.57     15.25 o
 -14   0  12      225.32      151.03      6.45 o
 -12   0  12     1554.58     1530.47     23.95 o
 -10   0  12    10100.39    10190.24    142.01 o
  -8   0  12     2161.35     1979.89     31.26 o
  -6   0  12      518.92      486.31     12.17 o
  -4   0  12      767.40      787.72     16.65 o
  -2   0  12      286.66      361.43      9.72 o
   0   0  12    18871.40    19911.82    312.98 o
   2   0  12     5491.47     5652.96     92.64 o
   4   0  12     3851.65     3815.21     64.76 o
   6   0  12     3397.54     3397.14     51.21 o
   8   0  12     1238.04     1324.37     27.53 o
  10   0  12       45.87       39.24      5.46 o
  12   0  12        0.62       -4.72      4.72 o
  14   0  12      144.58      124.09     11.38 o
  16   0  12       28.36       18.42     20.14 o
  18   0  12        1.22        1.88      7.31 o
  20   0  12       82.46       77.74     12.33 o
  22   0  12       61.73       66.87     18.52 o
  24   0  12        4.73       10.01     16.80 o
 -29   1  12        3.20        7.93      8.70 o
 -27   1  12        0.21        2.79      7.63 o
 -25   1  12       11.69        3.49      7.34 o
 -23   1  12      137.39      129.71     10.68 o
 -21   1  12       24.90       20.49      6.80 o
 -19   1  12       44.72       43.31      5.86 o
 -17   1  12       43.88       51.99      5.79 o
 -15   1  12      352.04      368.92      9.77 o
 -13   1  12      278.06      238.64      7.07 o
 -11   1  12       87.96       37.71      3.02 o
  -9   1  12     3885.84     3795.93     39.70 o
  -7   1  12     3650.55     3693.41     38.22 o
  -5   1  12     3325.39     3253.52     33.66 o
  -3   1  12     1079.27      925.43     11.27 o
  -1   1  12     4296.07     4106.66     44.10 o
   1   1  12        9.73       -1.18      1.64 o
   3   1  12     2516.33     2638.54     30.17 o
   5   1  12      174.27      175.08      4.89 o
   7   1  12     2278.56     2265.90     25.55 o
   9   1  12        0.43       -2.31      2.31 o
  11   1  12     2402.89     2331.98     31.29 o
  13   1  12     1517.48     1467.83     25.27 o
  15   1  12      436.56      430.29     18.25 o
  17   1  12       21.45       18.17      5.83 o
  19   1  12      103.45      123.87     15.31 o
  21   1  12       16.19       29.96      8.89 o
  23   1  12        0.02       -3.55     16.69 o
  25   1  12        0.00       10.88     18.09 o
 -28   2  12        0.02       -7.74      7.74 o
 -26   2  12        5.35       15.29      9.73 o
 -24   2  12       64.94       74.75     11.33 o
 -22   2  12       84.47       73.05      8.90 o
 -20   2  12       61.93       58.19      7.86 o
 -18   2  12        2.28        7.36      8.07 o
 -16   2  12       25.59       42.63      5.24 o
 -14   2  12       99.22      106.77      5.52 o
 -12   2  12     2443.78     2395.41     29.62 o
 -10   2  12      220.80      199.50      5.91 o
  -8   2  12       99.79       74.60      3.23 o
  -6   2  12      338.38      339.63      5.92 o
  -4   2  12       98.18       91.03      6.59 o
  -2   2  12     1079.03      953.73     25.95 o
   0   2  12     2814.51     2922.81     34.35 o
   2   2  12     4405.24     4353.41     64.20 o
   4   2  12     1126.65     1150.05     16.03 o
   6   2  12     1233.75     1240.64     19.36 o
   8   2  12     1568.88     1610.06     22.88 o
  10   2  12     2965.92     2928.99     35.06 o
  12   2  12        0.08       -3.52      3.52 o
  14   2  12       78.36       70.36      6.80 o
  16   2  12      201.86      190.87     15.67 o
  18   2  12       38.73       37.23     10.45 o
  20   2  12       31.58       36.45     16.26 o
  22   2  12       17.71       10.15     11.36 o
  24   2  12        6.98       10.77     19.70 o
 -27   3  12        0.52       -8.98      8.98 o
 -25   3  12        3.32       -0.89      9.35 o
 -23   3  12       21.13        9.07      7.42 o
 -21   3  12        4.45        2.35      6.59 o
 -19   3  12      162.46      123.29      9.61 o
 -17   3  12       11.90       28.67     11.29 o
 -15   3  12       17.04       24.98      5.45 o
 -13   3  12       34.06       45.39      4.83 o
 -11   3  12       97.61      111.57      5.08 o
  -9   3  12      615.16      592.08     10.18 o
  -7   3  12      229.32      230.13      6.44 o
  -5   3  12      214.06      233.45     12.78 o
  -3   3  12     1371.06     1405.59     20.25 o
  -1   3  12      250.45      253.33      8.34 o
   1   3  12      813.52      849.95     21.85 o
   3   3  12      862.19      855.09     17.00 o
   5   3  12     1242.24     1211.21     17.19 o
   7   3  12      628.62      618.79     10.35 o
   9   3  12      826.66      865.13     14.96 o
  11   3  12        0.82       -4.14      4.14 o
  13   3  12      173.13      148.35     15.09 o
  15   3  12       52.81       52.36      9.78 o
  17   3  12       61.76       64.12     15.24 o
  19   3  12        2.42        7.02      9.22 o
  21   3  12       13.95       32.70     11.36 o
  23   3  12        0.25       -0.66     10.91 o
 -24   4  12       51.49       52.86     11.68 o
 -22   4  12        7.85       18.74      7.73 o
 -20   4  12       11.28       16.75      7.20 o
 -18   4  12        9.84       15.85      7.41 o
 -16   4  12      370.55      339.01     13.05 o
 -14   4  12       45.81       42.61      6.22 o
 -12   4  12       53.27       64.39      4.81 o
 -10   4  12      453.04      409.71     14.26 o
  -8   4  12     1050.57      979.37     18.12 o
  -6   4  12       90.45       77.81      5.09 o
  -4   4  12      180.13      154.80      9.65 o
  -2   4  12        2.74        3.14      3.74 o
   0   4  12      207.85      192.56     11.78 o
   2   4  12       42.70       58.58     10.13 o
   4   4  12        2.15       -0.26      4.98 o
   6   4  12       51.84       46.22      4.48 o
   8   4  12      178.65      177.37     11.63 o
  10   4  12        2.12       -3.60      4.22 o
  12   4  12       90.81       76.18      7.63 o
  14   4  12        6.50       -5.48      8.94 o
  16   4  12       16.56       15.81      9.02 o
  18   4  12        7.93       -8.39      8.39 o
  20   4  12       11.49       13.91     10.68 o
 -21   5  12        3.51       -6.92      8.70 o
 -19   5  12        8.13        8.71      6.84 o
 -17   5  12        2.39       -5.82      5.82 o
 -15   5  12       30.49       22.17      7.48 o
 -13   5  12       52.64       33.32     13.47 o
 -11   5  12        0.41        1.42      6.53 o
  -9   5  12      128.24      134.60      7.30 o
  -7   5  12       46.73       55.94      5.27 o
  -5   5  12       21.79        9.04      3.83 o
  -3   5  12      140.94      121.38      6.43 o
  -1   5  12       73.21       79.39      5.26 o
   1   5  12      444.98      420.52     10.48 o
   3   5  12      124.47      121.47      6.33 o
   5   5  12       28.87       24.50      4.64 o
   7   5  12        0.53        3.30      3.96 o
   9   5  12        3.70       -0.35      4.35 o
  11   5  12        6.98        2.94      6.56 o
  13   5  12        2.28       -0.93      6.99 o
  15   5  12        4.64        4.68      8.32 o
  17   5  12        1.12       13.45     12.44 o
 -18   6  12       11.79       22.41     10.48 o
 -16   6  12       22.85       43.08     13.29 o
 -14   6  12       10.87       14.67     12.33 o
 -12   6  12      100.62       91.78     12.60 o
 -10   6  12       44.31       32.65     10.67 o
  -8   6  12       41.47       33.74     10.08 o
  -6   6  12       79.90       82.06     11.69 o
  -4   6  12        3.56       12.00      9.03 o
  -2   6  12        4.16        6.00      6.50 o
   0   6  12       29.34       14.50      8.70 o
   2   6  12       27.76       32.51      5.78 o
   4   6  12        1.84       -4.54      4.54 o
   6   6  12       17.47        9.44      5.16 o
   8   6  12        2.12       -0.31      7.00 o
  10   6  12       54.86       73.51     10.78 o
  12   6  12       21.98       14.78      9.03 o
  14   6  12        0.72       -8.02      8.02 o
 -11   7  12       14.25       22.88     17.77 o
  -9   7  12       18.09       28.89     13.27 o
  -7   7  12        0.95        7.53      8.11 o
  -5   7  12       58.04       63.79     10.17 o
  -3   7  12       41.95       43.78     17.28 o
  -1   7  12       28.43       26.70     13.78 o
   1   7  12        0.31        0.38      7.66 o
   3   7  12       12.91        9.47     11.41 o
   5   7  12       84.84       92.46     19.70 o
   7   7  12       25.14       37.43     18.20 o
 -29   1  13        3.20       -7.22     12.13 o
 -27   1  13       11.18       12.58     10.20 o
 -25   1  13        2.97       14.18      9.82 o
 -23   1  13      104.45      129.32     18.12 o
 -21   1  13       35.62       31.01      7.56 o
 -19   1  13        8.98        9.24      4.91 o
 -17   1  13      247.71      259.05      9.96 o
 -15   1  13       71.54       72.57      4.82 o
 -13   1  13      622.43      655.16     11.06 o
 -11   1  13      162.37      146.63      6.34 o
  -9   1  13      716.15      699.13     10.50 o
  -7   1  13      364.58      344.35      6.49 o
  -5   1  13       68.27       44.88      3.35 o
  -3   1  13     2714.44     2707.91     28.37 o
  -1   1  13      359.86      395.72     11.67 o
   1   1  13     1233.79     1237.04     14.61 o
   3   1  13      886.18      972.28     15.44 o
   5   1  13       49.84       31.24      2.77 o
   7   1  13      310.13      337.56      6.97 o
   9   1  13       21.15       19.64      2.93 o
  11   1  13      143.96      127.30      8.68 o
  13   1  13        0.41       -0.61      4.77 o
  15   1  13      166.33      149.49      8.98 o
  17   1  13        0.17       -2.84      6.67 o
  19   1  13        7.92       11.85      7.17 o
  21   1  13        1.48        5.65      9.67 o
  23   1  13        7.61        7.97     15.94 o
 -28   2  13        8.95        5.80      8.65 o
 -26   2  13        2.70       -2.32     10.88 o
 -24   2  13        5.07       -8.67      8.67 o
 -22   2  13        1.52        3.10      6.71 o
 -20   2  13      281.94      250.84     12.51 o
 -18   2  13      826.10      798.56     20.19 o
 -16   2  13        3.02        5.47      4.64 o
 -14   2  13     1851.82     1710.55     23.51 o
 -12   2  13      207.96      244.36      7.14 o
 -10   2  13       69.28       50.27      3.47 o
  -8   2  13       40.98       62.06      3.15 o
  -6   2  13       74.76       76.50      3.41 o
  -4   2  13       30.94       12.50      4.31 o
  -2   2  13     1767.63     1694.98     22.86 o
   0   2  13     5253.82     5463.70     58.89 o
   2   2  13     2026.19     1955.70     49.72 o
   4   2  13     3429.35     3323.33     39.03 o
   6   2  13      258.71      249.93      6.33 o
   8   2  13     2846.06     2740.12     35.55 o
  10   2  13      392.03      335.56      9.93 o
  12   2  13       97.77      102.94      5.96 o
  14   2  13       38.33       28.96      5.81 o
  16   2  13       94.48       94.10     11.90 o
  18   2  13        0.78       -0.61      8.38 o
  20   2  13       32.54       55.90     12.33 o
  22   2  13        4.38       -9.88      9.88 o
 -27   3  13       10.30        1.29     17.23 o
 -25   3  13        1.74        3.18      9.59 o
 -23   3  13       41.77       23.11      8.22 o
 -21   3  13      197.01      225.58     12.60 o
 -19   3  13      164.77      142.26     13.15 o
 -17   3  13     1216.11     1239.56     26.98 o
 -15   3  13      967.77      885.30     20.70 o
 -13   3  13      487.83      514.26     11.67 o
 -11   3  13      256.74      255.90      7.29 o
  -9   3  13      194.27      169.60      8.65 o
  -7   3  13      563.73      546.71     10.41 o
  -5   3  13      554.63      525.75     14.01 o
  -3   3  13      789.33      746.07     12.75 o
  -1   3  13      408.98      351.86     10.05 o
   1   3  13       44.99       37.35      8.12 o
   3   3  13        1.39        0.88      5.19 o
   5   3  13     3621.73     3521.81     45.49 o
   7   3  13      544.96      540.53     12.60 o
   9   3  13      376.11      358.94     15.65 o
  11   3  13      195.88      231.98     15.69 o
  13   3  13       92.75      130.94     11.51 o
  15   3  13      181.58      209.92     15.31 o
  17   3  13        4.70       -3.15      8.21 o
  19   3  13      138.51      184.99     16.66 o
  21   3  13       38.09       54.12     19.38 o
 -24   4  13        0.56       -0.73      7.89 o
 -22   4  13        3.04       -6.99      7.15 o
 -20   4  13       91.60      101.14      9.92 o
 -18   4  13      534.82      567.02     30.12 o
 -16   4  13      157.86      159.17     10.88 o
 -14   4  13       87.13       99.25      7.41 o
 -12   4  13      118.13      138.30      6.12 o
 -10   4  13      114.11      115.30     10.01 o
  -8   4  13       16.11       14.08      3.87 o
  -6   4  13      203.64      184.09      8.39 o
  -4   4  13     1189.23     1186.45     34.75 o
  -2   4  13     1688.11     1629.86     51.18 o
   0   4  13     2515.99     2292.07     58.74 o
   2   4  13     2926.99     2989.35    100.36 o
   4   4  13      303.76      265.84     17.48 o
   6   4  13       20.28       23.20      4.05 o
   8   4  13       77.43       88.50      5.34 o
  10   4  13       15.29       16.76      5.02 o
  12   4  13       61.29       72.05      9.88 o
  14   4  13       26.19       21.68     10.50 o
  16   4  13       50.29       59.31     10.99 o
  18   4  13      126.09      181.13     16.73 o
  20   4  13        2.81       -6.62     10.93 o
 -21   5  13       13.30       13.46      7.73 o
 -19   5  13       18.44       19.35      7.27 o
 -17   5  13       78.14       77.39     11.52 o
 -15   5  13      307.28      368.77     17.98 o
 -13   5  13      169.72      191.69     16.10 o
 -11   5  13      298.26      310.33     15.38 o
  -9   5  13       25.71       35.77      5.78 o
  -7   5  13      111.97      119.29      6.53 o
  -5   5  13      388.08      343.88      9.69 o
  -3   5  13      204.15      172.38      6.57 o
  -1   5  13      209.44      219.53      8.65 o
   1   5  13      952.32      955.53     48.24 o
   3   5  13      749.08      731.34     23.45 o
   5   5  13      528.23      503.38     13.78 o
   7   5  13       95.83      114.27      7.32 o
   9   5  13      177.16      174.31      9.46 o
  11   5  13       73.80       91.43     18.09 o
  13   5  13       10.86        9.94      7.80 o
  15   5  13       17.57       30.78     17.50 o
  17   5  13        1.19        5.06     10.93 o
 -16   6  13       48.49       74.88     11.56 o
 -14   6  13       63.56       82.56     27.83 o
 -12   6  13       22.75       21.33      8.78 o
 -10   6  13        0.48       -6.84      6.84 o
  -8   6  13      192.26      230.09     14.00 o
  -6   6  13      149.32      180.26      9.52 o
  -4   6  13      198.37      246.67     10.44 o
  -2   6  13      440.73      431.10     13.74 o
   0   6  13      129.82      141.18     19.34 o
   2   6  13      213.53      197.54     11.71 o
   4   6  13        8.58        5.34      4.81 o
   6   6  13        2.97        8.30      5.03 o
   8   6  13        4.28       -0.42      6.61 o
  10   6  13       13.77       19.28      8.80 o
  12   6  13        0.73        3.78      8.30 o
  -9   7  13        3.38        9.82      8.28 o
  -7   7  13       37.94       49.00      9.87 o
  -5   7  13       58.93       77.45     10.81 o
  -3   7  13       67.10       63.94     10.91 o
  -1   7  13        0.68       -4.06      7.73 o
   1   7  13        7.57        4.43      7.70 o
   3   7  13       44.01       57.93     10.11 o
   5   7  13       61.37       68.71     16.15 o
 -28   0  14        7.29        2.62     19.22 o
 -26   0  14       22.88       35.45     15.88 o
 -24   0  14       40.68       59.91     12.94 o
 -22   0  14       67.10       77.90     12.81 o
 -20   0  14      173.54      185.64     12.19 o
 -18   0  14      410.86      425.49     16.41 o
 -16   0  14      599.80      557.35     24.50 o
 -14   0  14      137.52      144.01      8.70 o
 -12   0  14     2851.87     2854.78     56.87 o
 -10   0  14     2973.80     2903.98     52.30 o
  -8   0  14      533.44      399.43     11.92 o
  -6   0  14     2357.66     2099.77     38.37 o
  -4   0  14     2141.20     1971.25     35.93 o
  -2   0  14       11.15       20.87      3.52 o
   0   0  14     4340.90     4495.16     75.25 o
   2   0  14       31.78        9.33      3.46 o
   4   0  14     2065.64     2002.38     37.46 o
   6   0  14     2847.69     2752.79     49.88 o
   8   0  14     3359.50     3284.42     60.39 o
  10   0  14     2803.00     2856.93     53.76 o
  12   0  14      889.59      843.43     27.60 o
  14   0  14        2.53       -5.33      7.59 o
  16   0  14      112.01      123.52     12.07 o
  18   0  14       78.82       62.59     11.33 o
  20   0  14        3.98        7.42      9.13 o
  22   0  14       38.65       24.12     16.04 o
  24   0  14        0.02       26.81     16.15 o
 -27   1  14       17.08       -4.85     11.56 o
 -25   1  14        0.45       -5.77      7.29 o
 -23   1  14      116.05      134.74     12.94 o
 -21   1  14       10.22       29.90      7.23 o
 -19   1  14       11.53       13.54      5.16 o
 -17   1  14      623.38      619.54     15.20 o
 -15   1  14     1221.24     1299.60     20.97 o
 -13   1  14     2244.18     2390.56     27.94 o
 -11   1  14      212.63      205.49      5.87 o
  -9   1  14     1642.01     1559.99     18.89 o
  -7   1  14        1.13        0.84      1.86 o
  -5   1  14      571.75      505.47      7.33 o
  -3   1  14     4825.03     4943.04     53.15 o
  -1   1  14     4887.21     4950.77     49.88 o
   1   1  14      420.14      341.60      6.41 o
   3   1  14     3386.50     3304.83     37.50 o
   5   1  14     4085.57     3916.24     44.14 o
   7   1  14     1047.20     1060.89     15.37 o
   9   1  14      168.69      151.08      5.66 o
  11   1  14      236.58      165.98      7.36 o
  13   1  14       22.25       17.78      5.48 o
  15   1  14       18.37       -1.17      4.88 o
  17   1  14      130.13      137.45      9.49 o
  19   1  14       49.37       47.37     11.27 o
  21   1  14       33.86        9.12     10.28 o
  23   1  14        1.55      -12.28     14.32 o
 -28   2  14        3.88      -11.06     11.71 o
 -26   2  14      100.91       88.88     12.96 o
 -24   2  14        0.50       -5.82      8.62 o
 -22   2  14       14.22       20.28      7.49 o
 -20   2  14       90.10      124.15      9.97 o
 -18   2  14       20.69       27.41      9.62 o
 -16   2  14      340.07      365.16     11.64 o
 -14   2  14      542.21      545.94     12.19 o
 -12   2  14      676.74      701.83     12.30 o
 -10   2  14      151.86      166.88      5.87 o
  -8   2  14     1763.02     1722.06     22.25 o
  -6   2  14     1644.10     1537.95     25.54 o
  -4   2  14     1809.40     1720.10     22.55 o
  -2   2  14       30.02       11.91      3.36 o
   0   2  14      126.66      111.98      4.92 o
   2   2  14      553.39      504.12     11.10 o
   4   2  14      300.22      286.70      7.11 o
   6   2  14       29.55       25.41      3.27 o
   8   2  14      120.33      110.34     11.23 o
  10   2  14      142.58      149.02      6.73 o
  12   2  14      182.50      140.45      7.31 o
  14   2  14        9.62        6.82      5.99 o
  16   2  14       21.35       14.36      8.40 o
  18   2  14        2.00        0.70      8.12 o
  20   2  14        4.97       -6.76      9.24 o
  22   2  14        3.46       -0.10     11.18 o
 -25   3  14        1.86       -1.66      8.95 o
 -23   3  14        5.47        9.62      7.61 o
 -21   3  14        4.14        7.53      6.84 o
 -19   3  14      270.33      259.69     13.45 o
 -17   3  14      117.69      103.42      8.84 o
 -15   3  14      690.03      641.52     17.21 o
 -13   3  14      567.10      556.57     13.09 o
 -11   3  14      442.72      444.17      9.26 o
  -9   3  14       92.40       87.94      4.82 o
  -7   3  14      305.17      326.81      7.85 o
  -5   3  14       93.32      105.96      7.07 o
  -3   3  14        4.61        9.02      4.11 o
  -1   3  14        5.83        3.61      3.74 o
   1   3  14       94.20       83.34     11.78 o
   3   3  14     1486.76     1462.75     26.20 o
   5   3  14       94.30       69.60      7.55 o
   7   3  14     1303.73     1239.11     23.00 o
   9   3  14      320.49      296.02     10.27 o
  11   3  14        8.87        2.16      4.99 o
  13   3  14       43.72       30.94      8.04 o
  15   3  14       91.01      119.99     13.46 o
  17   3  14        0.08       -0.93      8.28 o
  19   3  14        1.26       -9.05      9.05 o
  21   3  14        3.36       -0.69     10.17 o
 -24   4  14       15.17       14.94      9.51 o
 -22   4  14       35.31       18.07      7.56 o
 -20   4  14        6.70        5.76      6.66 o
 -18   4  14        1.09        7.78      6.44 o
 -16   4  14       23.11       15.53     10.15 o
 -14   4  14       11.32        5.48      4.72 o
 -12   4  14        3.24        0.72      3.29 o
 -10   4  14       60.85       77.05      6.62 o
  -8   4  14      427.90      428.89     11.48 o
  -6   4  14      123.31      135.21      5.63 o
  -4   4  14      371.26      340.70     13.01 o
  -2   4  14      799.20      776.25     23.81 o
   0   4  14       81.11       92.58     12.50 o
   2   4  14        2.06        9.23      8.71 o
   4   4  14       26.68       25.84     13.57 o
   6   4  14      722.35      634.06     25.70 o
   8   4  14       31.39       41.33      5.10 o
  10   4  14       22.65       24.50      5.18 o
  12   4  14        0.14        2.51      6.82 o
  14   4  14       59.28       83.90     11.04 o
  16   4  14        1.54        5.28      9.54 o
  18   4  14       25.56       39.28     11.65 o
 -21   5  14        8.27       18.46     10.46 o
 -19   5  14       23.06       15.30      9.08 o
 -17   5  14       12.10       22.69      9.06 o
 -15   5  14        1.97        7.12      8.18 o
 -13   5  14       16.15       22.87      9.17 o
 -11   5  14      132.44      127.81     10.86 o
  -9   5  14        0.45       -3.49      4.15 o
  -7   5  14        0.02        6.18      4.14 o
  -5   5  14        4.42       11.10      3.58 o
  -3   5  14      150.66      132.93      5.85 o
  -1   5  14        0.02      -11.09     11.09 o
   1   5  14        5.21       -4.52     12.81 o
   3   5  14       13.82       10.82      9.18 o
   5   5  14      178.09      155.19     12.34 o
   7   5  14       15.41        9.01      4.28 o
   9   5  14        0.11       -0.81      3.62 o
  11   5  14       34.80       20.89      8.00 o
  13   5  14        0.44       10.30      7.78 o
  15   5  14        2.87        0.21      8.34 o
  17   5  14        0.38        4.09     10.77 o
 -16   6  14        2.64        2.21      8.60 o
 -14   6  14       19.81       27.53     11.17 o
 -12   6  14       25.68       24.17      9.00 o
 -10   6  14        4.03        2.57      8.09 o
  -8   6  14        4.71        4.44      6.74 o
  -6   6  14        0.01        2.41      4.75 o
  -4   6  14        0.10        4.37      4.37 o
  -2   6  14        7.07        8.76      4.65 o
   0   6  14      305.22      294.90     11.35 o
   2   6  14       70.78       63.19      7.39 o
   4   6  14        0.88       -3.14      4.24 o
   6   6  14        1.88       -3.84      4.57 o
   8   6  14        9.00       12.83     11.04 o
  10   6  14       70.39       78.59     11.00 o
  12   6  14        0.23        8.86      8.39 o
  -9   7  14        1.54       17.58      8.02 o
  -7   7  14        0.27       -5.46      7.94 o
  -5   7  14        6.33       14.24      8.45 o
  -3   7  14       14.09        9.40      8.14 o
  -1   7  14       92.56      114.49     12.08 o
   1   7  14        1.71        3.16      7.12 o
   3   7  14       38.01       50.25      9.65 o
 -27   1  15       28.89       25.48     13.77 o
 -25   1  15        4.96        2.84      7.41 o
 -23   1  15       13.05       12.52      6.50 o
 -21   1  15      296.12      348.02     13.04 o
 -19   1  15       17.91       13.44      5.42 o
 -17   1  15      110.32       96.76      7.06 o
 -15   1  15       75.08       68.91      5.95 o
 -13   1  15      226.18      230.16      7.25 o
 -11   1  15      267.53      256.37      6.52 o
  -9   1  15      196.55      205.36      5.65 o
  -7   1  15      247.19      252.58      5.33 o
  -5   1  15      119.92      112.08      3.53 o
  -3   1  15      385.12      418.46     14.72 o
  -1   1  15       91.02      118.15      6.05 o
   1   1  15      433.11      403.16      7.26 o
   3   1  15      748.14      763.35     12.73 o
   5   1  15      327.26      340.28     11.28 o
   7   1  15      508.74      517.36     12.24 o
   9   1  15        0.10       -3.20      3.20 o
  11   1  15      579.27      497.04     12.66 o
  13   1  15       98.08       82.42      7.24 o
  15   1  15       22.90       24.59      5.90 o
  17   1  15        0.06        2.57      5.89 o
  19   1  15        0.15       17.88     10.23 o
  21   1  15       19.75       -0.64     10.41 o
  23   1  15        1.10       -5.92     14.43 o
 -26   2  15        9.27       10.55      9.93 o
 -24   2  15       68.74       76.18      9.99 o
 -22   2  15      150.58      123.13     10.52 o
 -20   2  15      418.85      408.84     15.26 o
 -18   2  15       55.50       58.11      7.43 o
 -16   2  15       10.00       11.51      8.34 o
 -14   2  15       13.60       12.80      3.99 o
 -12   2  15      478.47      468.04     10.49 o
 -10   2  15      230.56      212.40      6.51 o
  -8   2  15      381.48      322.88      7.95 o
  -6   2  15      201.27      161.78      4.93 o
  -4   2  15      479.73      431.02      7.66 o
  -2   2  15      397.35      376.89     12.39 o
   0   2  15      301.58      334.95      7.62 o
   2   2  15      286.87      228.71      6.18 o
   4   2  15       45.06       45.46      3.19 o
   6   2  15     1277.76     1352.43     19.89 o
   8   2  15     1206.49     1231.42     20.81 o
  10   2  15      113.44      102.49      5.95 o
  12   2  15      213.87      213.40     11.08 o
  14   2  15        2.86       15.17      6.57 o
  16   2  15       30.36       19.01      9.06 o
  18   2  15        0.86        7.63      9.23 o
  20   2  15       24.70       31.59     11.70 o
  22   2  15        0.88       -1.54     10.66 o
 -25   3  15        0.55      -12.19     12.19 o
 -23   3  15      137.65      113.84     11.04 o
 -21   3  15      154.33      151.79     11.12 o
 -19   3  15       11.86        2.93      8.76 o
 -17   3  15      419.59      454.69     15.32 o
 -15   3  15       46.38       40.30      6.32 o
 -13   3  15      128.95      121.61      9.46 o
 -11   3  15        1.55       -0.58      2.81 o
  -9   3  15      420.46      383.74      9.37 o
  -7   3  15     1143.91     1085.79     17.00 o
  -5   3  15     1854.97     1821.25     32.63 o
  -3   3  15     3524.96     3262.99     46.61 o
  -1   3  15     2161.81     2135.57     32.97 o
   1   3  15      643.38      578.51     18.72 o
   3   3  15      290.12      271.25     13.40 o
   5   3  15     1355.74     1240.12     22.16 o
   7   3  15      111.22       96.52      6.09 o
   9   3  15        0.02       -2.22      4.20 o
  11   3  15      157.85      181.57     10.00 o
  13   3  15      190.13      171.77     16.96 o
  15   3  15       44.72       29.93     11.47 o
  17   3  15        0.02       -5.03      8.27 o
  19   3  15        0.00       -9.06      9.06 o
  21   3  15        3.40        1.49     10.06 o
 -24   4  15       81.37       83.43     10.77 o
 -22   4  15        7.40       12.92      7.67 o
 -20   4  15       21.38       22.53      7.43 o
 -18   4  15      128.97      151.24     11.47 o
 -16   4  15       10.59       15.53      5.83 o
 -14   4  15      132.48      136.54      8.02 o
 -12   4  15       32.61       31.37      5.57 o
 -10   4  15      291.53      268.70     10.08 o
  -8   4  15      274.45      242.35      8.79 o
  -6   4  15      478.84      400.09     10.92 o
  -4   4  15       80.36       83.36      8.12 o
  -2   4  15      186.20      183.83     12.42 o
   0   4  15      176.40      136.97     19.81 o
   2   4  15      168.48      149.99     20.89 o
   4   4  15        8.81        6.89     12.81 o
   6   4  15        1.48        0.15      4.48 o
   8   4  15       29.76       34.83      5.01 o
  10   4  15        0.02       -4.27      4.27 o
  12   4  15      103.84      136.36     11.97 o
  14   4  15        4.18        3.47      7.70 o
  16   4  15        0.09       -0.47      9.36 o
  18   4  15        3.55        0.76      9.48 o
 -21   5  15      106.00      114.95     13.88 o
 -19   5  15        1.02       -8.51      8.51 o
 -17   5  15        5.66        7.02      8.28 o
 -15   5  15        9.79       12.17      7.98 o
 -13   5  15       33.85       31.87      8.39 o
 -11   5  15      140.59      160.94     14.37 o
  -9   5  15       14.56       26.42      4.86 o
  -7   5  15       27.16       20.78      4.42 o
  -5   5  15      152.77      126.91      6.53 o
  -3   5  15      142.04      154.80     16.24 o
  -1   5  15      113.42       80.54     18.41 o
   1   5  15       41.84       23.58     14.54 o
   3   5  15      238.23      236.03     25.52 o
   5   5  15       25.45        4.43      5.43 o
   7   5  15        3.13       -3.75      3.75 o
   9   5  15       10.39        0.05      4.47 o
  11   5  15        5.86        4.64      7.44 o
  13   5  15        7.79       11.72      8.53 o
  15   5  15       19.56       36.06     10.88 o
 -16   6  15        0.01       -1.26      8.93 o
 -14   6  15       14.92       30.98     12.38 o
 -12   6  15        0.33        1.54      8.18 o
 -10   6  15       70.19       47.81     15.63 o
  -8   6  15       67.73       57.83      9.21 o
  -6   6  15       32.57       32.96      6.29 o
  -4   6  15       50.05       58.64      5.90 o
  -2   6  15       83.56       79.14      6.42 o
   0   6  15       24.87       49.59      9.00 o
   2   6  15      246.72      270.51     18.55 o
   4   6  15       21.42       27.49      5.23 o
   6   6  15        5.50       10.84      4.67 o
   8   6  15       26.89       33.95     16.15 o
  10   6  15       33.29       37.62      9.61 o
  -7   7  15       31.29        9.75      8.15 o
  -5   7  15       54.49       56.07     20.83 o
  -3   7  15       30.32       46.16     22.67 o
  -1   7  15        7.60       -1.09      7.61 o
   1   7  15       30.35       38.42      9.96 o
 -28   0  16        7.50       12.58     12.67 o
 -26   0  16        5.98       20.73     12.49 o
 -24   0  16       15.28       35.21     12.75 o
 -22   0  16       28.32       36.56     11.69 o
 -20   0  16      152.26      187.00     12.85 o
 -18   0  16      288.82      332.96     26.10 o
 -16   0  16      882.78      968.58     30.95 o
 -14   0  16       56.29       44.61      8.14 o
 -12   0  16      200.53      216.05     11.13 o
 -10   0  16       87.24       82.50      8.56 o
  -8   0  16     1023.26     1010.62     33.77 o
  -6   0  16     3741.61     3987.39     68.44 o
  -4   0  16     1138.08     1041.08     22.35 o
  -2   0  16     1169.04     1073.28     27.59 o
   0   0  16     1992.15     1975.03     37.14 o
   2   0  16      141.73      173.10      8.79 o
   4   0  16      347.41      419.33     13.02 o
   6   0  16      547.22      481.90     14.74 o
   8   0  16     1269.72     1190.78     27.20 o
  10   0  16        8.46        3.16      6.51 o
  12   0  16       34.95       27.81      7.73 o
  14   0  16       10.03        8.62      8.45 o
  16   0  16        2.68        2.33      8.37 o
  18   0  16       28.01       41.59     10.80 o
  20   0  16        3.11       38.12     16.26 o
 -27   1  16        0.17       -9.37      9.37 o
 -25   1  16        1.33        2.04      7.91 o
 -23   1  16      199.95      213.03     11.43 o
 -21   1  16       85.69       92.61      8.08 o
 -19   1  16      228.40      278.10      9.98 o
 -17   1  16       58.38       43.52      5.25 o
 -15   1  16        8.20        7.43      4.28 o
 -13   1  16       63.99       48.99      4.55 o
 -11   1  16        0.64       -0.43      2.28 o
  -9   1  16      228.08      206.94      5.28 o
  -7   1  16      749.20      720.95      9.97 o
  -5   1  16      163.43      164.48      4.59 o
  -3   1  16      801.55      794.49     12.70 o
  -1   1  16        5.55       10.95      2.34 o
   1   1  16        0.39        3.33      2.19 o
   3   1  16      829.07      868.13     14.36 o
   5   1  16        8.69        3.41      3.10 o
   7   1  16        3.54        0.30      3.03 o
   9   1  16       80.32      103.11      5.94 o
  11   1  16       11.44        7.94      4.68 o
  13   1  16       73.29       59.59      6.53 o
  15   1  16       49.05       44.29      6.79 o
  17   1  16       47.16       53.92      9.20 o
  19   1  16       10.60       16.23     10.07 o
  21   1  16       11.10        0.42     10.69 o
 -26   2  16       41.17       51.48     12.05 o
 -24   2  16       12.05        7.04      7.55 o
 -22   2  16       30.82       26.82      8.66 o
 -20   2  16      133.69      142.64     10.37 o
 -18   2  16      138.18      156.50     10.15 o
 -16   2  16        0.49       -2.67      4.37 o
 -14   2  16      262.75      216.81      7.83 o
 -12   2  16      147.40      143.56      6.27 o
 -10   2  16        4.73        4.74      2.70 o
  -8   2  16       53.18       41.19      3.03 o
  -6   2  16        0.73        4.44      2.32 o
  -4   2  16        0.02       -0.97      1.99 o
  -2   2  16      962.89     1071.08     16.37 o
   0   2  16      161.91      129.27      4.62 o
   2   2  16      933.20      885.34     12.88 o
   4   2  16       93.13       88.56      4.41 o
   6   2  16     1348.06     1359.41     22.02 o
   8   2  16      189.17      173.26      7.31 o
  10   2  16       29.16       25.28      5.21 o
  12   2  16       19.51       17.54      7.87 o
  14   2  16        2.37        6.38      7.27 o
  16   2  16        0.84        8.65     20.51 o
  18   2  16       10.16       16.54     11.68 o
  20   2  16        1.17        3.85     11.52 o
 -25   3  16        2.89        9.50     11.90 o
 -23   3  16        2.36       -6.93     10.62 o
 -21   3  16       13.56       17.73      7.49 o
 -19   3  16        5.54        1.68      6.05 o
 -17   3  16       11.17       19.19      6.13 o
 -15   3  16        5.96        3.80      5.01 o
 -13   3  16       12.13        4.77      3.73 o
 -11   3  16       95.73      105.10      5.23 o
  -9   3  16      758.47      753.22     15.01 o
  -7   3  16      227.29      227.99      7.00 o
  -5   3  16      545.96      476.78     11.02 o
  -3   3  16       29.80       17.64      5.39 o
  -1   3  16       73.46       60.00      5.82 o
   1   3  16      581.28      519.24     55.14 o
   3   3  16      114.52      112.62     12.89 o
   5   3  16      914.76      871.70     17.34 o
   7   3  16      173.67      176.66      7.78 o
   9   3  16       12.67       -5.03      5.03 o
  11   3  16      217.68      251.68     17.55 o
  13   3  16        3.23       -6.12      8.83 o
  15   3  16        1.11       -2.01      7.76 o
  17   3  16        9.52       -4.04      8.86 o
  19   3  16        2.58        3.04     11.58 o
 -24   4  16        1.83        0.32     18.09 o
 -22   4  16       20.83       20.36      7.92 o
 -20   4  16        0.68       10.04      9.12 o
 -18   4  16      123.63      123.05      9.47 o
 -16   4  16       58.38       41.30      6.44 o
 -14   4  16      137.69      132.16     10.87 o
 -12   4  16       15.96       10.71      4.87 o
 -10   4  16        3.78        5.71      4.22 o
  -8   4  16       55.75       45.92      6.95 o
  -6   4  16       90.68       61.93      6.24 o
  -4   4  16      163.88      144.29     11.20 o
  -2   4  16      457.86      482.25     24.52 o
   0   4  16      313.19      297.51     27.78 o
   2   4  16        0.10       14.54     13.68 o
   4   4  16      305.89      294.17     27.03 o
   6   4  16      115.73      108.50      5.19 o
   8   4  16        0.14       -2.55      5.32 o
  10   4  16        0.08        3.40      5.45 o
  12   4  16       17.48       35.77      8.67 o
  14   4  16        1.00       -4.58      8.24 o
  16   4  16       52.34       71.12     13.30 o
  18   4  16        1.50       -0.95      9.83 o
 -19   5  16        1.70        7.80      8.84 o
 -17   5  16       21.09       23.73      9.48 o
 -15   5  16       35.97       38.30      9.46 o
 -13   5  16        2.75       -4.41      6.49 o
 -11   5  16      183.03      193.13     21.61 o
  -9   5  16        0.39       -1.20      4.08 o
  -7   5  16       76.42       61.85      5.59 o
  -5   5  16       25.31       20.33      6.95 o
  -3   5  16      205.58      257.30     20.00 o
  -1   5  16       13.94       32.41     14.64 o
   1   5  16        2.95       -3.77     11.84 o
   3   5  16        2.65       -3.88     11.95 o
   5   5  16        0.15       -1.12      3.19 o
   7   5  16       37.47       28.41      7.08 o
   9   5  16        0.50       -1.22      4.41 o
  11   5  16       66.66       85.93     10.68 o
  13   5  16       10.40       17.35      8.68 o
  15   5  16        2.30        1.18      9.04 o
 -16   6  16        8.58       22.78     12.44 o
 -14   6  16        0.24      -11.14     15.13 o
 -12   6  16        0.02        7.38      8.02 o
 -10   6  16        3.84        1.56      7.78 o
  -8   6  16       20.91       28.42      8.26 o
  -6   6  16       28.97       27.65      8.49 o
  -4   6  16      143.81      151.72     17.33 o
  -2   6  16        0.29        4.62      7.67 o
   0   6  16        0.43       -2.12      4.16 o
   2   6  16        2.38       -5.56      6.21 o
   4   6  16        2.72        6.25      4.31 o
   6   6  16       17.82       20.75      5.25 o
   8   6  16       41.41       47.85      9.08 o
  10   6  16        0.74       15.36     23.20 o
  -5   7  16       12.34        9.80     10.44 o
  -3   7  16        6.60       11.04      7.63 o
  -1   7  16        7.40       13.63     20.78 o
 -27   1  17       13.98       -5.16      8.28 o
 -25   1  17       40.96       42.32      9.84 o
 -23   1  17       17.79       17.19      6.97 o
 -21   1  17        2.83        6.43      5.87 o
 -19   1  17       98.96      122.62      7.49 o
 -17   1  17       10.48        2.82      4.16 o
 -15   1  17      141.82      140.44      6.82 o
 -13   1  17       36.50       28.10      3.85 o
 -11   1  17      129.41      135.89      6.46 o
  -9   1  17       10.82       15.46      2.72 o
  -7   1  17      529.86      512.72      9.72 o
  -5   1  17      181.72      173.35      5.31 o
  -3   1  17      494.95      486.66      9.50 o
  -1   1  17      552.20      548.75      9.32 o
   1   1  17        0.02       -2.20      2.20 o
   3   1  17       17.46       12.17      3.27 o
   5   1  17      836.16      795.07     14.05 o
   7   1  17      204.90      194.80      7.68 o
   9   1  17       57.53       45.83      5.86 o
  11   1  17      140.47      123.31      7.78 o
  13   1  17        7.72       -5.44      6.92 o
  15   1  17       26.17       42.19      8.24 o
  17   1  17        4.18        1.39      8.55 o
  19   1  17        5.14        4.13      9.30 o
  21   1  17        7.57       19.50     12.12 o
 -26   2  17       20.09       16.26     11.16 o
 -24   2  17       12.46        9.11      7.93 o
 -22   2  17      118.20       71.94      9.46 o
 -20   2  17        3.39       11.29      7.57 o
 -18   2  17      322.64      298.60     12.78 o
 -16   2  17       36.36       28.41      6.47 o
 -14   2  17       20.15       14.39      4.03 o
 -12   2  17        4.09        5.63      3.36 o
 -10   2  17        0.93        3.04      2.89 o
  -8   2  17       82.51       80.30      3.93 o
  -6   2  17     1160.54     1070.28     16.47 o
  -4   2  17       34.01       43.65      3.14 o
  -2   2  17       11.75        4.30      2.20 o
   0   2  17     2649.00     2561.53     28.56 o
   2   2  17      687.43      701.61     11.90 o
   4   2  17     2206.88     2067.71     30.32 o
   6   2  17       15.73       -4.07      4.07 o
   8   2  17      310.21      306.19     10.69 o
  10   2  17        7.55       14.60      5.19 o
  12   2  17       71.05       56.71      7.95 o
  14   2  17        0.48       -7.30      7.30 o
  16   2  17       36.66       38.40     16.64 o
  18   2  17       17.02       24.06     10.35 o
  20   2  17        6.41       19.80     19.38 o
 -25   3  17       29.81       10.28     10.19 o
 -23   3  17       10.54       -4.01      7.40 o
 -21   3  17        0.01        3.33      6.68 o
 -19   3  17        5.26       -2.83      5.88 o
 -17   3  17       26.41       15.72      6.00 o
 -15   3  17        6.24       12.10      5.19 o
 -13   3  17       91.58       82.04      5.62 o
 -11   3  17       38.18       54.11      6.05 o
  -9   3  17        6.52        5.40      3.64 o
  -7   3  17      795.30      805.12     15.12 o
  -5   3  17     1460.09     1466.61     29.91 o
  -3   3  17      898.79      887.27     20.36 o
  -1   3  17       46.12       47.50      7.11 o
   1   3  17      234.28      208.44     15.48 o
   3   3  17      880.94      849.19     30.23 o
   5   3  17      332.10      310.68     11.42 o
   7   3  17       93.97       79.78      7.49 o
   9   3  17       15.38       23.78      5.35 o
  11   3  17      129.87      141.08     12.18 o
  13   3  17       51.09       42.78      9.36 o
  15   3  17       91.32       81.84     14.81 o
  17   3  17       47.50       29.95     10.61 o
  19   3  17        1.92       15.21     14.11 o
 -22   4  17       66.29       51.88      8.70 o
 -20   4  17       36.03       34.89      7.76 o
 -18   4  17        0.48        3.94      5.93 o
 -16   4  17       40.15       29.97      8.56 o
 -14   4  17       24.46       22.43      7.62 o
 -12   4  17        1.22        0.54      4.55 o
 -10   4  17       10.19        7.59      4.39 o
  -8   4  17       12.71        5.23      3.71 o
  -6   4  17        0.07       -2.72      2.72 o
  -4   4  17       98.55       78.31      9.63 o
  -2   4  17      300.14      293.68     19.80 o
   0   4  17      994.70     1061.38     52.98 o
   2   4  17      159.47      153.12     22.61 o
   4   4  17        9.37       -2.05     13.46 o
   6   4  17      196.48      209.49      8.34 o
   8   4  17       55.76       55.30      8.64 o
  10   4  17       31.85       21.53      7.18 o
  12   4  17        0.55        1.28      7.09 o
  14   4  17       62.53       63.78     11.15 o
  16   4  17        1.64        5.26     10.34 o
 -19   5  17       81.25       79.23     12.65 o
 -17   5  17        5.95       -1.55      7.79 o
 -15   5  17       10.36       20.28      8.49 o
 -13   5  17       12.29       10.04      7.37 o
 -11   5  17        4.57       -0.30      5.90 o
  -9   5  17       24.72       24.94      4.95 o
  -7   5  17       21.32       21.20      6.26 o
  -5   5  17        0.16       -0.07      3.09 o
  -3   5  17      106.61      128.19     23.96 o
  -1   5  17      114.54      109.40     20.24 o
   1   5  17       20.98       17.98     14.54 o
   3   5  17        4.41       12.49     14.64 o
   5   5  17        6.35        5.48      5.81 o
   7   5  17        0.59        2.17      3.34 o
   9   5  17       16.90       14.71      5.36 o
  11   5  17       59.20       61.86     12.38 o
  13   5  17       93.24       96.62     15.88 o
 -14   6  17       41.03       28.44     11.55 o
 -12   6  17        0.69       -3.08      7.60 o
 -10   6  17        1.81        9.09      7.84 o
  -8   6  17       11.39       17.13      7.52 o
  -6   6  17        0.08        6.31      4.69 o
  -4   6  17        3.04        5.64      7.93 o
  -2   6  17      115.13      116.52      7.18 o
   0   6  17        0.19       -3.39      4.81 o
   2   6  17        0.14        5.26      8.05 o
   4   6  17       10.75        9.97      4.32 o
   6   6  17       35.52       36.11      5.80 o
   8   6  17        6.43       13.66     12.60 o
 -26   0  18      120.97      123.04     17.40 o
 -24   0  18        3.18       -5.62     14.81 o
 -22   0  18      135.14      116.24     26.65 o
 -20   0  18      836.92      801.63     25.19 o
 -18   0  18      107.72       92.32      9.88 o
 -16   0  18      203.91      161.97     16.04 o
 -14   0  18      944.32      801.68     27.14 o
 -12   0  18       33.30       28.48      8.88 o
 -10   0  18      226.55      205.24     10.02 o
  -8   0  18      903.36      853.28     35.60 o
  -6   0  18      424.92      440.71     13.38 o
  -4   0  18      624.43      642.90     16.51 o
  -2   0  18     2067.73     2022.00     47.13 o
   0   0  18     6350.20     6464.89    107.90 o
   2   0  18     1606.40     1696.54     34.06 o
   4   0  18       34.23       31.66      5.30 o
   6   0  18      168.24      183.85      9.73 o
   8   0  18     1589.83     1383.77     37.72 o
  10   0  18       41.43       19.43      7.08 o
  12   0  18      172.38      157.60     12.67 o
  14   0  18       78.90       89.04     17.17 o
  16   0  18       54.07       30.03     10.16 o
  18   0  18       98.41      121.35     20.46 o
 -27   1  18       10.67       -0.83      8.34 o
 -25   1  18        7.66       -3.02      8.16 o
 -23   1  18        6.19        7.78      6.68 o
 -21   1  18       73.39       59.59      7.55 o
 -19   1  18        0.33       -4.38      4.38 o
 -17   1  18      302.96      270.08      9.62 o
 -15   1  18        0.17       -3.65      3.65 o
 -13   1  18      210.60      182.92      6.59 o
 -11   1  18      187.41      167.73      6.02 o
  -9   1  18      103.04       86.73      4.56 o
  -7   1  18      390.30      390.20      8.27 o
  -5   1  18     1787.61     1783.50     24.46 o
  -3   1  18      209.23      220.44      6.63 o
  -1   1  18      116.78      125.01      4.64 o
   1   1  18     3224.17     3199.19     36.62 o
   3   1  18     1313.54     1358.90     20.49 o
   5   1  18     1189.78     1213.48     20.81 o
   7   1  18        0.61        5.58      4.37 o
   9   1  18      296.22      326.87     12.50 o
  11   1  18        9.58       15.75      5.24 o
  13   1  18       70.61       62.10     11.13 o
  15   1  18        5.91       -6.59      6.59 o
  17   1  18       43.10       48.13     11.17 o
  19   1  18        0.13       -9.29      9.29 o
  21   1  18       54.45       60.36     13.91 o
 -26   2  18        5.49       -9.78      9.78 o
 -24   2  18       21.54       26.48      7.52 o
 -22   2  18       21.19       41.62      8.54 o
 -20   2  18       53.40       33.17      7.55 o
 -18   2  18      243.17      255.55     12.31 o
 -16   2  18       93.05      101.58      8.47 o
 -14   2  18       32.26       21.02      4.83 o
 -12   2  18       42.86       37.75      4.38 o
 -10   2  18        4.02       -1.45      3.10 o
  -8   2  18      130.08      141.06      5.33 o
  -6   2  18       65.08       65.68      6.30 o
  -4   2  18        4.80       -2.63      2.63 o
  -2   2  18     1764.76     1680.82     21.24 o
   0   2  18      321.47      307.33      9.91 o
   2   2  18      686.31      625.51     14.01 o
   4   2  18      336.90      315.48     11.73 o
   6   2  18        0.46       -3.43      3.43 o
   8   2  18      152.21      118.65      8.72 o
  10   2  18       27.15       30.18      5.49 o
  12   2  18      147.99      129.54     10.34 o
  14   2  18       96.47      112.63     13.94 o
  16   2  18       70.97       79.19     12.26 o
  18   2  18       59.83       50.41     11.75 o
  20   2  18       81.53       87.42     14.48 o
 -25   3  18        3.84       -5.10      9.52 o
 -23   3  18       16.50        9.59      7.89 o
 -21   3  18       38.32       51.24      9.43 o
 -19   3  18       10.73       16.30      6.69 o
 -17   3  18        3.25        1.25      5.58 o
 -15   3  18       76.99       71.59      9.07 o
 -13   3  18       28.26       33.69      4.50 o
 -11   3  18       85.91       80.35     11.00 o
  -9   3  18      514.88      495.47     11.91 o
  -7   3  18       82.66       96.85      5.27 o
  -5   3  18        3.28       -1.54      2.65 o
  -3   3  18      137.99      141.21      8.69 o
  -1   3  18      247.29      252.07     12.09 o
   1   3  18       63.06       46.09     16.58 o
   3   3  18      447.23      450.29     10.85 o
   5   3  18      317.96      294.28     10.83 o
   7   3  18      119.85      115.80      9.89 o
   9   3  18       17.69       23.58      6.29 o
  11   3  18      172.01      193.47     14.34 o
  13   3  18        3.83        3.84      8.67 o
  15   3  18        0.78        3.13      8.59 o
  17   3  18        3.09        0.58      9.50 o
  19   3  18       21.85       12.21     11.07 o
 -22   4  18       16.94       13.89     10.68 o
 -20   4  18        8.13       -3.31      7.98 o
 -18   4  18        5.37        6.82      8.03 o
 -16   4  18       16.86       16.73     11.39 o
 -14   4  18       78.12       70.65      9.32 o
 -12   4  18       69.15       59.38      8.75 o
 -10   4  18       16.44       25.81      6.34 o
  -8   4  18        4.88        9.19      4.09 o
  -6   4  18      203.30      195.79      6.81 o
  -4   4  18      116.92      135.81     11.27 o
  -2   4  18      153.15      140.06     29.61 o
   0   4  18       75.14      104.77     20.14 o
   2   4  18      353.75      391.95     31.66 o
   4   4  18        3.46        5.60     12.17 o
   6   4  18       38.68       31.27      4.59 o
   8   4  18        6.09        0.43      4.70 o
  10   4  18       53.34       52.74      6.71 o
  12   4  18       27.47       28.58      8.65 o
  14   4  18       14.46       28.62     10.82 o
  16   4  18        0.03       -7.35      8.49 o
 -19   5  18        1.59       -5.10      8.60 o
 -17   5  18       28.61       22.84     10.17 o
 -15   5  18        5.87       13.38      8.60 o
 -13   5  18        0.34        9.71     10.05 o
 -11   5  18       20.52       19.07      7.17 o
  -9   5  18       86.34       67.96      5.97 o
  -7   5  18        8.58        0.21      3.84 o
  -5   5  18       70.46       73.43      4.92 o
  -3   5  18      135.60      144.09     25.73 o
  -1   5  18      127.47      132.12     23.04 o
   1   5  18        0.82      -10.34     13.46 o
   3   5  18       13.12       29.72     16.15 o
   5   5  18       70.42       67.11      5.39 o
   7   5  18       27.01       27.98      5.20 o
   9   5  18        4.24        1.02      5.00 o
  11   5  18        0.35        6.75      8.08 o
  13   5  18        7.21       19.18      8.84 o
 -14   6  18        5.45        4.22      8.23 o
 -12   6  18        2.34       -7.41      7.41 o
 -10   6  18        0.47       -1.42      7.47 o
  -8   6  18       26.48       22.79      7.89 o
  -6   6  18        0.34       -0.89      4.70 o
  -4   6  18       53.09       40.01      5.57 o
  -2   6  18      356.30      303.26     10.34 o
   0   6  18       44.54       30.04     18.84 o
   2   6  18        9.60       11.85      5.65 o
   4   6  18        2.09        1.59      4.05 o
   6   6  18       10.13        9.11      7.22 o
   8   6  18        3.24        2.43     12.17 o
 -27   1  19       12.16        2.65     10.80 o
 -25   1  19       62.71       49.41     10.01 o
 -23   1  19        3.01       12.77      7.20 o
 -21   1  19        2.33       14.57      7.17 o
 -19   1  19       33.86       29.82      5.60 o
 -17   1  19        0.40       -1.21      4.18 o
 -15   1  19        4.05        2.86      3.90 o
 -13   1  19        7.51        5.96      4.11 o
 -11   1  19      182.99      196.25      7.30 o
  -9   1  19       59.94       67.17      4.70 o
  -7   1  19       29.41       22.75      3.46 o
  -5   1  19      422.19      507.28     16.86 o
  -3   1  19     1540.06     1468.61     21.11 o
  -1   1  19      131.45      119.61      4.87 o
   1   1  19        8.65       12.15      3.97 o
   3   1  19      206.92      186.34      7.35 o
   5   1  19      907.23      790.65     15.87 o
   7   1  19       25.32       48.61      5.85 o
   9   1  19       12.19       16.28      6.05 o
  11   1  19       30.18       47.36      7.49 o
  13   1  19       90.82       98.48      9.88 o
  15   1  19       66.12       64.40      9.45 o
  17   1  19        8.74        2.30     11.63 o
  19   1  19       16.83       35.23     17.87 o
 -26   2  19        9.56        0.62      9.79 o
 -24   2  19        1.38        6.72      7.20 o
 -22   2  19        3.99       -3.35      6.63 o
 -20   2  19        1.99        8.22      6.46 o
 -18   2  19        1.14        2.53      5.87 o
 -16   2  19       69.65       71.87      7.50 o
 -14   2  19      152.21      174.71      8.80 o
 -12   2  19      223.91      216.72      8.54 o
 -10   2  19     1123.53     1025.16     16.90 o
  -8   2  19     1664.99     1499.05     24.35 o
  -6   2  19      648.84      640.57     11.68 o
  -4   2  19       94.48       74.99      4.58 o
  -2   2  19      243.14      230.29      7.06 o
   0   2  19      545.31      511.18     10.70 o
   2   2  19      416.07      377.18     16.94 o
   4   2  19      112.72      119.42      7.16 o
   6   2  19      127.87      148.46      9.29 o
   8   2  19      161.61      152.18      8.30 o
  10   2  19      191.39      172.31     11.15 o
  12   2  19       50.26       56.31     10.48 o
  14   2  19       87.90       89.14     12.26 o
  16   2  19       18.42       12.37      9.77 o
  18   2  19       16.14       13.68     10.66 o
 -23   3  19       12.02       12.28      8.00 o
 -21   3  19       96.15       84.35     10.27 o
 -19   3  19      202.48      174.55     10.99 o
 -17   3  19      164.77      157.45      9.82 o
 -15   3  19       76.10       70.47      6.90 o
 -13   3  19      218.62      212.41      7.96 o
 -11   3  19      149.76      133.79      7.64 o
  -9   3  19        1.67       -1.27      3.70 o
  -7   3  19      900.78      857.04     31.56 o
  -5   3  19      930.19      890.32     15.09 o
  -3   3  19     1185.03     1148.65     24.57 o
  -1   3  19        0.94       -5.51      5.51 o
   1   3  19     1468.50     1475.38     53.95 o
   3   3  19      715.00      698.30     35.76 o
   5   3  19       50.26       51.82      8.02 o
   7   3  19      128.55      137.89      8.04 o
   9   3  19       36.52       58.78      6.62 o
  11   3  19       13.70        3.23      7.30 o
  13   3  19        0.51       12.31      8.04 o
  15   3  19        4.26       -3.83      8.64 o
  17   3  19        0.22       -0.45      9.63 o
 -22   4  19       77.35      109.74     13.77 o
 -20   4  19        0.33        1.05      8.40 o
 -18   4  19        2.50       -4.17      7.83 o
 -16   4  19       38.03       31.41      8.92 o
 -14   4  19       38.31       44.20      8.24 o
 -12   4  19       72.93       74.21      7.27 o
 -10   4  19      582.14      534.36     14.39 o
  -8   4  19      204.83      213.50     14.86 o
  -6   4  19      361.71      343.79      9.08 o
  -4   4  19      218.11      214.43     13.14 o
  -2   4  19       33.86       30.80     15.83 o
   0   4  19      593.62      592.44     38.76 o
   2   4  19        0.07        4.63     12.92 o
   4   4  19       37.62       36.73      5.94 o
   6   4  19      110.31      106.67      6.91 o
   8   4  19      223.20      260.26     11.36 o
  10   4  19       79.11       94.61     10.46 o
  12   4  19      117.11      140.98     23.90 o
  14   4  19       13.29       11.45     13.19 o
 -19   5  19        0.02       -7.31      9.85 o
 -17   5  19        1.37        7.10      8.72 o
 -15   5  19      105.34       86.82     11.02 o
 -13   5  19       98.63      123.32     19.04 o
 -11   5  19      114.99      125.71     13.31 o
  -9   5  19        3.70       -1.77      4.10 o
  -7   5  19       22.67       16.32      4.42 o
  -5   5  19      140.63      153.75     19.14 o
  -3   5  19      302.19      336.49     31.87 o
  -1   5  19       51.73       79.57     20.35 o
   1   5  19       35.65       72.25     21.10 o
   3   5  19      432.06      526.22     39.52 o
   5   5  19      112.14      129.24     15.48 o
   7   5  19      111.42      118.16     15.21 o
   9   5  19        6.15        8.55      6.82 o
  11   5  19       25.50       29.90      9.29 o
 -12   6  19       16.48       11.22      8.61 o
 -10   6  19       42.20       33.32     11.76 o
  -8   6  19       94.35      111.02     18.10 o
  -6   6  19       59.30       46.69      6.08 o
  -4   6  19      120.36      131.42      7.90 o
  -2   6  19      130.32      185.31     28.53 o
   0   6  19       44.68       54.81     22.18 o
   2   6  19       49.73       60.84     20.67 o
   4   6  19       63.32       65.46     13.73 o
   6   6  19       36.74       33.70      4.48 o
 -26   0  20        5.54       -3.09     11.99 o
 -24   0  20      190.94      286.37     22.00 o
 -22   0  20       20.24       15.24     11.22 o
 -20   0  20       86.58       97.95     24.61 o
 -18   0  20        6.44        3.56      6.76 o
 -16   0  20      432.92      508.64     18.51 o
 -14   0  20      208.80      205.45     14.59 o
 -12   0  20      659.77      692.65     24.55 o
 -10   0  20     1531.94     1529.61     54.86 o
  -8   0  20     2844.53     2919.33     69.18 o
  -6   0  20     2433.72     2408.33     45.75 o
  -4   0  20     1258.14     1210.11     32.59 o
  -2   0  20      825.13      862.01     21.37 o
   0   0  20       16.31       45.96      7.23 o
   2   0  20       17.44       11.46      4.98 o
   4   0  20        1.33       -6.26      6.26 o
   6   0  20      476.77      473.16     19.64 o
   8   0  20      395.57      437.11     19.59 o
  10   0  20       85.74       96.75     10.76 o
  12   0  20       77.73       63.52     10.39 o
  14   0  20        1.31        4.20     11.41 o
  16   0  20       16.72       18.31     14.64 o
  18   0  20       16.71        6.78     15.40 o
 -25   1  20       46.09       57.60     10.66 o
 -23   1  20      261.80      300.99     13.79 o
 -21   1  20      176.35      222.46     12.66 o
 -19   1  20       35.14       65.52      8.46 o
 -17   1  20       46.96       53.65      7.36 o
 -15   1  20        0.07       -4.10      4.10 o
 -13   1  20       79.46       76.89      6.37 o
 -11   1  20      488.35      495.47     11.48 o
  -9   1  20      113.15       96.13      5.34 o
  -7   1  20      884.49      815.73     14.29 o
  -5   1  20     3514.60     3500.47     47.76 o
  -3   1  20     2008.35     1977.53     27.15 o
  -1   1  20      119.69      125.07      5.30 o
   1   1  20      118.32      107.28      6.74 o
   3   1  20        8.75        9.13      4.15 o
   5   1  20      563.10      547.24     13.06 o
   7   1  20      111.72      130.02      7.88 o
   9   1  20      470.59      466.46     17.04 o
  11   1  20      251.16      272.37     13.91 o
  13   1  20       95.39       88.17      9.93 o
  15   1  20      134.87      152.94     12.33 o
  17   1  20       34.46       49.17     11.91 o
  19   1  20        1.72        3.55     13.78 o
 -24   2  20       14.22        7.58      7.03 o
 -22   2  20        0.01        2.68      6.32 o
 -20   2  20       29.65       29.67      6.46 o
 -18   2  20        1.84       -5.58      5.58 o
 -16   2  20       10.48        2.64      5.20 o
 -14   2  20      108.14       95.86      6.80 o
 -12   2  20      226.74      240.83      8.19 o
 -10   2  20      683.89      715.94     13.51 o
  -8   2  20     1673.07     1687.58     24.34 o
  -6   2  20      104.83       91.10      6.20 o
  -4   2  20       40.36       36.30      4.95 o
  -2   2  20      911.75      883.34     15.83 o
   0   2  20      158.66      175.82      8.39 o
   2   2  20      428.26      421.13     11.78 o
   4   2  20      228.86      248.51      9.35 o
   6   2  20      589.90      622.94     17.46 o
   8   2  20      466.82      418.62     13.49 o
  10   2  20      193.26      190.32     11.87 o
  12   2  20       23.83       21.76      8.86 o
  14   2  20       29.98       54.88     33.43 o
  16   2  20        0.00        5.95      9.67 o
  18   2  20        5.25       21.17     11.15 o
 -23   3  20       14.93       12.48      8.09 o
 -21   3  20        2.66        9.48      7.20 o
 -19   3  20       10.52       22.40      7.08 o
 -17   3  20        0.75        1.36      5.61 o
 -15   3  20       31.59       36.06      5.83 o
 -13   3  20       70.67      116.95      9.91 o
 -11   3  20       37.38       55.89      6.04 o
  -9   3  20      493.05      474.29     13.00 o
  -7   3  20      325.19      302.49      9.08 o
  -5   3  20     1131.90     1044.53     17.20 o
  -3   3  20      423.43      420.33      9.55 o
  -1   3  20      493.35      522.36     17.21 o
   1   3  20      176.63      140.58      9.39 o
   3   3  20       73.56       90.17      5.55 o
   5   3  20        0.92       -0.09      3.92 o
   7   3  20       73.90       86.12      7.77 o
   9   3  20       55.01       54.52      6.92 o
  11   3  20        2.50       -5.67      7.54 o
  13   3  20       31.30       32.20      9.97 o
  15   3  20        0.11       -7.78      7.78 o
  17   3  20        3.28       14.24     11.63 o
 -20   4  20        3.12        3.70      8.97 o
 -18   4  20       72.05       87.91     14.66 o
 -16   4  20       57.89       57.25      9.70 o
 -14   4  20       72.06       61.51     18.76 o
 -12   4  20      124.18      114.23     10.19 o
 -10   4  20       47.88       30.58      5.28 o
  -8   4  20       39.75       25.32      4.27 o
  -6   4  20       28.96       27.44      6.63 o
  -4   4  20       76.07       78.10      9.61 o
  -2   4  20       51.67       48.56     17.01 o
   0   4  20        0.11        7.75     14.86 o
   2   4  20        1.36        3.23     14.86 o
   4   4  20       11.44       11.61      5.33 o
   6   4  20       74.77       67.63      6.02 o
   8   4  20       34.35       25.22      5.74 o
  10   4  20       25.56       23.58      9.85 o
  12   4  20       20.32       15.20     15.34 o
  14   4  20        0.95        3.16      8.76 o
 -17   5  20       18.07        3.62      8.43 o
 -15   5  20        6.55        2.59      9.01 o
 -13   5  20        0.92       -7.07      7.07 o
 -11   5  20        6.46        3.89      5.97 o
  -9   5  20        0.01       -1.66      4.27 o
  -7   5  20        0.74        0.78      4.06 o
  -5   5  20        7.93        2.31      5.01 o
  -3   5  20       49.47       61.48     19.27 o
  -1   5  20       26.55      -13.46     13.46 o
   1   5  20       25.93       29.18     19.17 o
   3   5  20        0.01        4.63     16.80 o
   5   5  20        7.43        4.85      5.20 o
   7   5  20       72.27       75.65      6.75 o
   9   5  20       17.29       15.60      7.72 o
  11   5  20        3.86       -2.38     13.84 o
 -10   6  20        3.63        6.02     11.47 o
  -8   6  20      105.78      107.08     13.08 o
  -6   6  20       21.17       24.54      5.28 o
  -4   6  20        0.24       -3.19      3.90 o
  -2   6  20       16.23       34.03     19.70 o
   0   6  20        2.31        8.51     17.44 o
   2   6  20        4.49        8.29     19.27 o
   4   6  20       40.43       49.45      7.82 o
 -25   1  21       18.52       30.75      9.50 o
 -23   1  21        4.02       15.11      7.56 o
 -21   1  21       17.24       20.01      8.01 o
 -19   1  21       75.65       74.26      8.73 o
 -17   1  21       35.62       25.64      5.89 o
 -15   1  21        4.62        0.57      6.56 o
 -13   1  21      143.76      122.98      7.47 o
 -11   1  21      183.89      168.89      7.98 o
  -9   1  21      154.50      164.65      6.74 o
  -7   1  21        2.96       -3.37      3.37 o
  -5   1  21        0.05        0.47      5.13 o
  -3   1  21      402.21      464.08     10.23 o
  -1   1  21      904.75      855.35     14.53 o
   1   1  21        3.16       -2.09      4.01 o
   3   1  21      217.92      198.52     10.83 o
   5   1  21      150.29      139.91     11.71 o
   7   1  21       58.62       66.20      9.03 o
   9   1  21       35.52       27.91     11.00 o
  11   1  21       16.32       34.76      7.99 o
  13   1  21       14.46        6.15      7.14 o
  15   1  21        0.14        6.95      8.05 o
  17   1  21        8.25       33.27     14.86 o
 -24   2  21       15.37       20.52      8.03 o
 -22   2  21        5.93        9.81      6.47 o
 -20   2  21       17.36       20.49      6.39 o
 -18   2  21        1.19       -4.82      4.82 o
 -16   2  21       31.82       37.71      5.87 o
 -14   2  21        9.59       12.01      4.26 o
 -12   2  21       71.69       58.98      4.65 o
 -10   2  21      345.71      328.60      8.22 o
  -8   2  21       51.20       42.71      6.81 o
  -6   2  21      752.00      702.65     14.42 o
  -4   2  21       65.41       65.23      4.75 o
  -2   2  21     1083.23     1079.88     26.29 o
   0   2  21      107.76      118.64      9.15 o
   2   2  21      249.05      251.25     10.37 o
   4   2  21        1.33       -0.47      3.88 o
   6   2  21        1.14        1.71      5.15 o
   8   2  21       10.01       13.11      6.43 o
  10   2  21        2.40       -3.41      6.23 o
  12   2  21        2.50        2.49      8.41 o
  14   2  21        0.88      -10.98     10.98 o
  16   2  21        1.45       21.30     10.71 o
  18   2  21        2.17       -0.16     13.73 o
 -23   3  21        8.39        1.86      8.16 o
 -21   3  21       19.89       19.19      7.45 o
 -19   3  21       48.89       65.14      8.48 o
 -17   3  21       34.91       40.19     11.27 o
 -15   3  21       22.31       19.08      7.51 o
 -13   3  21      648.70      630.15     26.54 o
 -11   3  21      310.65      286.42     10.90 o
  -9   3  21       35.44       37.71      8.22 o
  -7   3  21        8.25       11.38      3.90 o
  -5   3  21        3.26        6.54      3.24 o
  -3   3  21      170.21      151.95      5.02 o
  -1   3  21       25.46       22.35      3.52 o
   1   3  21      119.90      120.52      6.12 o
   3   3  21        0.04       -0.50      3.61 o
   5   3  21       32.69       35.81     11.92 o
   7   3  21       95.35       76.55      7.41 o
   9   3  21      119.71      123.89     24.12 o
  11   3  21       35.61       30.69     10.18 o
  13   3  21        1.18        0.89      8.21 o
  15   3  21       38.53       54.33     15.45 o
 -20   4  21        4.39       10.36      9.32 o
 -18   4  21       38.03       49.44     10.40 o
 -16   4  21       54.91       64.64     10.13 o
 -14   4  21       14.09       14.00      7.20 o
 -12   4  21       16.86       12.29      8.02 o
 -10   4  21      112.80      110.90     11.52 o
  -8   4  21       84.75      101.46      6.08 o
  -6   4  21      339.00      358.28     16.55 o
  -4   4  21       10.67       27.15      8.18 o
  -2   4  21       15.43        3.45     14.64 o
   0   4  21     1011.91     1221.38     60.95 o
   2   4  21       62.20       56.64     19.81 o
   4   4  21       53.11       39.70      4.70 o
   6   4  21        4.83       -0.06      4.43 o
   8   4  21        0.79       -3.45      4.85 o
  10   4  21        0.37       -6.81      6.81 o
  12   4  21        6.20        4.72      8.07 o
 -17   5  21        2.30       -2.93      9.09 o
 -15   5  21       14.08       10.42      8.62 o
 -13   5  21       33.96       30.60     13.46 o
 -11   5  21      124.51      160.79     20.67 o
  -9   5  21      137.94      141.00      7.87 o
  -7   5  21      154.30      133.52      7.68 o
  -5   5  21       65.14       86.74     20.14 o
  -3   5  21      105.31      143.53     25.09 o
  -1   5  21        4.63       16.91     15.61 o
   1   5  21        0.16       10.23     16.04 o
   3   5  21       70.58       94.22     22.50 o
   5   5  21       27.68       43.51      7.13 o
   7   5  21       57.55       81.14      8.87 o
   9   5  21        2.10       -5.01      7.22 o
  -8   6  21       23.93       42.47      8.84 o
  -6   6  21       16.66       20.19      7.55 o
  -4   6  21       46.73       45.55     21.32 o
  -2   6  21       35.59       47.81     22.18 o
   0   6  21       75.74      146.33     26.27 o
   2   6  21        5.23       13.24     17.87 o
 -24   0  22        0.22       14.38     12.37 o
 -22   0  22        3.77       -3.35      9.70 o
 -20   0  22       33.32       33.89      9.24 o
 -18   0  22        0.35        0.77      8.80 o
 -16   0  22       55.18       72.45      9.09 o
 -14   0  22       55.40       56.72      9.73 o
 -12   0  22       20.44       23.25      8.29 o
 -10   0  22       27.03       24.80      8.25 o
  -8   0  22     1075.99     1118.20     32.59 o
  -6   0  22     1503.18     1486.12     44.23 o
  -4   0  22      404.06      425.24     17.96 o
  -2   0  22        5.52        2.10      4.73 o
   0   0  22      196.62      120.18      8.77 o
   2   0  22     1431.69     1328.97     37.04 o
   4   0  22      166.11      130.81     11.95 o
   6   0  22      348.54      285.80     25.03 o
   8   0  22       50.43       47.03     11.20 o
  10   0  22      258.19      296.65     25.84 o
  12   0  22       96.71      105.63     17.77 o
  14   0  22       54.05       52.98     16.04 o
  16   0  22        4.88        3.77     14.64 o
 -25   1  22       36.18       23.18      9.87 o
 -23   1  22        0.11        7.51      9.09 o
 -21   1  22       16.56       15.78      7.60 o
 -19   1  22       53.34       83.04     10.00 o
 -17   1  22      160.76      198.16     10.02 o
 -15   1  22      214.42      248.80     10.39 o
 -13   1  22      546.17      591.98     14.88 o
 -11   1  22      708.91      803.58     17.06 o
  -9   1  22       97.77      113.11      6.08 o
  -7   1  22      136.81      146.83      7.16 o
  -5   1  22      146.53      143.45      7.99 o
  -3   1  22      303.37      312.97      9.42 o
  -1   1  22       86.41      109.66      9.94 o
   1   1  22        0.41       -4.09      4.09 o
   3   1  22      265.74      253.62     10.73 o
   5   1  22       59.96       41.24      5.86 o
   7   1  22       17.06       10.71      6.22 o
   9   1  22        1.88       -0.83      6.82 o
  11   1  22        2.99        1.36      6.68 o
  13   1  22       82.59       97.73     10.93 o
  15   1  22        2.53       24.87     14.21 o
  17   1  22        1.41      -10.66     12.49 o
 -24   2  22        9.02       13.47      7.26 o
 -22   2  22        1.42       -0.71      6.47 o
 -20   2  22        6.35       11.44      6.09 o
 -18   2  22        8.36        6.68      5.48 o
 -16   2  22       53.51       67.72      6.62 o
 -14   2  22       16.13       10.44      4.37 o
 -12   2  22        3.00       -1.11      3.65 o
 -10   2  22      194.87      216.57      9.74 o
  -8   2  22      565.56      597.21     13.82 o
  -6   2  22       45.01       38.85      4.77 o
  -4   2  22       70.64       78.53      5.17 o
  -2   2  22        1.41        7.55      3.76 o
   0   2  22      200.46      181.60      8.35 o
   2   2  22       42.60       45.84      5.37 o
   4   2  22        0.35       -1.16      4.10 o
   6   2  22       21.07       26.74      5.43 o
   8   2  22        6.99       -1.86      6.90 o
  10   2  22        1.05        1.14      6.45 o
  12   2  22        1.74        3.67     13.24 o
  14   2  22       12.57       18.47     10.23 o
  16   2  22      127.90      166.07     24.60 o
 -23   3  22        1.06      -14.86     14.86 o
 -21   3  22       17.01       19.00      9.49 o
 -19   3  22       14.78       21.22      9.07 o
 -17   3  22       11.39        8.49      7.90 o
 -15   3  22       53.75       42.51      8.71 o
 -13   3  22        4.92       -6.38      6.38 o
 -11   3  22       19.04       28.96      5.67 o
  -9   3  22        3.63       -2.70      8.13 o
  -7   3  22        2.46        4.79      3.90 o
  -5   3  22       50.46       34.24      3.41 o
  -3   3  22      135.90      148.00      6.22 o
  -1   3  22        0.57        2.91      4.12 o
   1   3  22       69.41       60.99      6.89 o
   3   3  22       69.24       56.52      5.65 o
   5   3  22       28.76       27.08      5.44 o
   7   3  22        0.30       -2.66      4.69 o
   9   3  22        7.69       14.10      7.48 o
  11   3  22        2.87        4.47      7.94 o
  13   3  22       23.12       19.05      9.70 o
  15   3  22        3.69        6.77      9.56 o
 -20   4  22        0.51        6.74      9.01 o
 -18   4  22       82.18       90.31     11.77 o
 -16   4  22        7.04       17.53      8.66 o
 -14   4  22        1.35       -0.09      6.63 o
 -12   4  22       17.18       12.06     10.48 o
 -10   4  22        9.04       18.54      4.82 o
  -8   4  22       69.50       71.66      9.18 o
  -6   4  22       76.16       78.43      5.29 o
  -4   4  22      113.71      121.04     10.44 o
  -2   4  22        0.23       12.17     16.37 o
   0   4  22      250.90      288.68     29.93 o
   2   4  22        4.03        5.71     15.83 o
   4   4  22       46.35       39.76      8.67 o
   6   4  22       36.49       32.10      7.71 o
   8   4  22        4.03        3.38      6.81 o
  10   4  22       50.04       52.03     17.61 o
  12   4  22       20.85       11.39      8.70 o
 -15   5  22        0.27        3.81      8.14 o
 -13   5  22        9.21        2.48      7.14 o
 -11   5  22       30.69       31.92      7.50 o
  -9   5  22        0.16        6.62      5.02 o
  -7   5  22      132.98      137.46     22.46 o
  -5   5  22        3.01       11.10      5.18 o
  -3   5  22        3.59        2.69     17.98 o
  -1   5  22       31.80       64.82     21.43 o
   1   5  22       47.96       44.69     20.14 o
   3   5  22        0.39       11.31     17.55 o
   5   5  22        0.78       -1.10      4.29 o
   7   5  22        4.30        2.81     10.07 o
  -4   6  22       25.33       64.93     21.86 o
  -2   6  22       10.07       -0.22     17.87 o
 -25   1  23        2.50      -11.00     11.00 o
 -23   1  23        2.33       10.88     11.05 o
 -21   1  23        2.29       10.90      7.55 o
 -19   1  23        5.93        2.95      9.03 o
 -17   1  23       20.94        1.38      9.94 o
 -15   1  23       26.38       19.34      5.73 o
 -13   1  23       50.02       46.26      6.16 o
 -11   1  23       26.46       21.14      5.19 o
  -9   1  23      194.60      183.87      8.14 o
  -7   1  23      275.42      271.74      9.66 o
  -5   1  23       56.06       52.01      5.20 o
  -3   1  23       31.41       35.81      4.75 o
  -1   1  23       56.25       60.01      5.00 o
   1   1  23      359.25      327.10     11.90 o
   3   1  23       57.14       59.61      6.62 o
   5   1  23      226.37      194.41     11.36 o
   7   1  23        6.25        9.01      8.36 o
   9   1  23       78.93       72.84      8.96 o
  11   1  23       17.24       20.03      7.99 o
  13   1  23       11.09        5.97      8.81 o
  15   1  23       21.54       26.60     15.18 o
  17   1  23       19.20       12.92     15.18 o
 -24   2  23        0.48        3.93     10.97 o
 -22   2  23       10.67        6.38     10.65 o
 -20   2  23        0.09       -1.56      5.68 o
 -18   2  23       19.04        9.77      5.73 o
 -16   2  23       95.01       89.59      7.24 o
 -14   2  23        4.13       -4.28      4.28 o
 -12   2  23       46.58       38.67      5.36 o
 -10   2  23       13.14       26.55      5.34 o
  -8   2  23       15.39       16.05      4.66 o
  -6   2  23       15.50       19.76      5.84 o
  -4   2  23      306.48      276.62      9.06 o
  -2   2  23       51.87       63.01      5.86 o
   0   2  23       20.28       24.10      4.88 o
   2   2  23       16.40       32.97      5.27 o
   4   2  23       14.78        9.99      4.88 o
   6   2  23        3.69        5.52      5.89 o
   8   2  23        6.37       -5.82      5.82 o
  10   2  23       46.33       32.47      9.54 o
  12   2  23       54.46       80.23     11.94 o
  14   2  23        5.80        7.53      9.67 o
  16   2  23        0.59       -8.78      9.85 o
 -21   3  23       24.34       -1.24      9.05 o
 -19   3  23        0.12       -0.79      7.70 o
 -17   3  23        2.64       -6.39      6.39 o
 -15   3  23       11.14        2.34      7.28 o
 -13   3  23      224.85      239.15     13.72 o
 -11   3  23       14.61       16.62      6.67 o
  -9   3  23        7.85        4.02      4.48 o
  -7   3  23        5.37       10.62      5.00 o
  -5   3  23       91.28       78.17      5.42 o
  -3   3  23      165.63      145.48      7.80 o
  -1   3  23        0.98        0.88      4.49 o
   1   3  23        1.07        0.46      3.75 o
   3   3  23        0.34       -1.00      5.11 o
   5   3  23        4.68        1.31      4.96 o
   7   3  23        4.60       -1.70      7.81 o
   9   3  23        0.01       -0.79      7.33 o
  11   3  23       25.67       44.95     10.27 o
  13   3  23       27.87       23.10     11.74 o
 -18   4  23        1.10        3.16      8.69 o
 -16   4  23       12.57       -1.41      7.42 o
 -14   4  23       31.08       35.30      8.75 o
 -12   4  23        1.80       10.50     10.32 o
 -10   4  23        0.85        5.21      4.61 o
  -8   4  23        4.96       11.21      4.26 o
  -6   4  23       80.60       60.35      5.08 o
  -4   4  23      387.62      395.63     18.85 o
  -2   4  23      191.35      223.32     28.97 o
   0   4  23        8.89       -2.69     14.00 o
   2   4  23       39.81       28.19      4.50 o
   4   4  23        0.28        4.37      4.10 o
   6   4  23        4.97        3.13      7.97 o
   8   4  23        7.60       13.07      7.39 o
  10   4  23        3.54       -3.02     21.10 o
 -13   5  23       12.78        9.57      8.14 o
 -11   5  23        0.11        2.46      6.37 o
  -9   5  23       14.70       14.29      5.02 o
  -7   5  23       15.49       11.84      4.78 o
  -5   5  23       47.56       27.01      9.91 o
  -3   5  23       18.56        9.04     18.20 o
  -1   5  23      106.02      178.31     28.97 o
   1   5  23       31.28       44.36     20.89 o
   3   5  23       96.82      130.72     25.63 o
   5   5  23       17.39       13.63      4.74 o
 -24   0  24        4.11       -0.85     10.84 o
 -22   0  24       54.29       89.22     15.99 o
 -20   0  24       20.24       30.71      9.60 o
 -18   0  24       39.73       53.17      9.67 o
 -16   0  24       67.46      104.58     10.49 o
 -14   0  24      102.18      119.18     10.63 o
 -12   0  24       34.72       19.53      8.71 o
 -10   0  24     1240.50     1234.78     36.47 o
  -8   0  24       27.41        4.46      7.60 o
  -6   0  24      655.76      670.94     34.67 o
  -4   0  24      170.59      173.08     12.98 o
  -2   0  24       30.15       22.69      7.99 o
   0   0  24      101.50       91.20     10.71 o
   2   0  24       56.41       81.94     14.43 o
   4   0  24      163.07      152.36     18.63 o
   6   0  24      252.57      324.97     25.84 o
   8   0  24      384.34      436.20     30.90 o
  10   0  24      376.56      376.87     29.18 o
  12   0  24       32.53       29.83     14.43 o
  14   0  24        2.17      -12.49     12.49 o
  16   0  24       32.74       26.49     16.15 o
 -23   1  24        0.19       -0.17      7.91 o
 -21   1  24       12.06        5.81      7.12 o
 -19   1  24        3.57        3.32     10.10 o
 -17   1  24       10.89        1.82      5.60 o
 -15   1  24       81.47       81.30      8.89 o
 -13   1  24      121.24      110.85      7.81 o
 -11   1  24        0.22        3.79      4.79 o
  -9   1  24      205.34      199.51      8.62 o
  -7   1  24      529.04      538.02     15.23 o
  -5   1  24        0.09        5.35      4.67 o
  -3   1  24       79.76       82.80      5.91 o
  -1   1  24        7.74       -4.56      4.56 o
   1   1  24      381.49      389.75     13.13 o
   3   1  24      155.28      178.11     14.72 o
   5   1  24      134.60      158.60     10.87 o
   7   1  24      133.93      145.28     10.97 o
   9   1  24       10.52        7.13      6.87 o
  11   1  24       49.60       41.29     10.96 o
  13   1  24       57.46       64.20     16.31 o
  15   1  24       22.30       22.72     15.18 o
 -22   2  24        1.23       -4.22      7.06 o
 -20   2  24        1.43        3.51      7.05 o
 -18   2  24        5.94        7.74      8.92 o
 -16   2  24       20.63       34.86     10.63 o
 -14   2  24        3.98        4.14      5.37 o
 -12   2  24      265.52      226.31     11.41 o
 -10   2  24      693.20      700.69     18.56 o
  -8   2  24      383.38      418.00     14.91 o
  -6   2  24      230.35      248.25      8.50 o
  -4   2  24        8.93        6.58      4.08 o
  -2   2  24       64.90       83.98      8.14 o
   0   2  24       79.48      109.75      7.14 o
   2   2  24        2.22       12.22      4.74 o
   4   2  24       85.24       83.32      6.99 o
   6   2  24       66.24       62.70      8.47 o
   8   2  24      100.00      125.63     22.51 o
  10   2  24       80.67       84.68     19.44 o
  12   2  24        5.40        0.07      9.18 o
  14   2  24        7.77       -5.53      9.79 o
 -21   3  24       15.67        8.51      7.98 o
 -19   3  24        1.65        5.86      6.67 o
 -17   3  24        0.66        3.13      6.48 o
 -15   3  24        7.44       13.34      6.23 o
 -13   3  24       12.48       12.94      5.95 o
 -11   3  24        2.34       -0.63      5.58 o
  -9   3  24        5.19        1.96      3.91 o
  -7   3  24       11.70       16.81      4.51 o
  -5   3  24       14.41       21.26      4.36 o
  -3   3  24       40.09       34.41      5.23 o
  -1   3  24       12.80       11.41      4.47 o
   1   3  24       11.91       15.96      5.53 o
   3   3  24       65.64       78.53      8.99 o
   5   3  24       81.00       81.19      8.25 o
   7   3  24        4.73        1.18      7.08 o
   9   3  24       38.12       56.53     10.32 o
  11   3  24        0.05       -2.81      8.22 o
  13   3  24        2.46       -7.98     15.34 o
 -18   4  24        1.25       -5.82      7.82 o
 -16   4  24        8.78        6.49      8.22 o
 -14   4  24       11.53       14.09      7.70 o
 -12   4  24       32.84       26.86     12.12 o
 -10   4  24       36.11       47.18     10.47 o
  -8   4  24        2.83        0.76      4.60 o
  -6   4  24        5.44       10.69      4.39 o
  -4   4  24        0.02        8.25      5.39 o
  -2   4  24       22.28       17.39      3.84 o
   0   4  24       43.15       29.83      6.02 o
   2   4  24        0.38       -0.35      4.54 o
   4   4  24        2.99       10.64      4.86 o
   6   4  24        4.52        6.51      7.68 o
   8   4  24        0.07        1.44      7.18 o
  10   4  24        0.34        4.37      7.89 o
 -13   5  24       21.34       18.13     11.25 o
 -11   5  24       22.79       34.89      7.50 o
  -9   5  24        4.11        3.90      4.83 o
  -7   5  24       93.64       73.36      6.34 o
  -5   5  24        0.75        4.64      4.22 o
  -3   5  24        0.01        2.69     18.09 o
  -1   5  24       15.07       21.43     19.92 o
   1   5  24        4.18        8.51     17.12 o
   3   5  24       39.95       35.53     21.54 o
 -23   1  25        2.20       -0.13      8.05 o
 -21   1  25        8.91       14.51      7.87 o
 -19   1  25        2.05       -3.10      6.65 o
 -17   1  25        0.83        2.08      5.76 o
 -15   1  25       51.12       63.64      7.24 o
 -13   1  25       75.42       78.17      7.18 o
 -11   1  25        1.74       -0.67      4.78 o
  -9   1  25        5.83       14.79      7.66 o
  -7   1  25      834.05      815.88     19.46 o
  -5   1  25        2.60        6.74      5.25 o
  -3   1  25       39.85       34.09      7.05 o
  -1   1  25        1.71        1.70      7.43 o
   1   1  25       18.34       27.32      6.86 o
   3   1  25       31.18       39.33      7.41 o
   5   1  25        3.51        5.11      8.03 o
   7   1  25        0.52       -7.35      7.35 o
   9   1  25       17.43       16.31      8.99 o
  11   1  25        0.54        2.01      8.90 o
  13   1  25        3.25        0.86     12.49 o
 -22   2  25        5.68       18.24      8.05 o
 -20   2  25        0.33       -2.70      8.81 o
 -18   2  25       22.99       19.54      6.64 o
 -16   2  25       17.77        9.52      6.26 o
 -14   2  25       34.62       43.20      8.80 o
 -12   2  25        9.28        9.06      5.84 o
 -10   2  25      184.60      180.26     10.04 o
  -8   2  25       14.52       31.41      6.16 o
  -6   2  25       17.91       20.28      4.47 o
  -4   2  25        8.94        9.03      4.82 o
  -2   2  25      207.45      206.15      9.75 o
   0   2  25       29.26       38.63      5.65 o
   2   2  25       80.11       83.68      7.26 o
   4   2  25      142.25      188.01     11.92 o
   6   2  25       56.60       39.33      7.92 o
   8   2  25      143.97      180.43     32.90 o
  10   2  25       48.86       47.06     14.05 o
  12   2  25       13.82        5.54      9.72 o
 -19   3  25       16.16       11.85      7.55 o
 -17   3  25       10.55        5.13      6.69 o
 -15   3  25       83.22       79.20      8.75 o
 -13   3  25       42.40       58.88      9.88 o
 -11   3  25      210.55      199.86     15.83 o
  -9   3  25       48.31       58.40      6.43 o
  -7   3  25      282.51      259.23     11.60 o
  -5   3  25      439.00      420.97     16.36 o
  -3   3  25      287.40      278.42     16.01 o
  -1   3  25       98.11      103.65      7.46 o
   1   3  25       18.51       14.48      5.01 o
   3   3  25        1.44       -1.84      4.76 o
   5   3  25       64.20       43.10     15.45 o
   7   3  25       61.12      112.52     22.94 o
   9   3  25        2.01       -5.05      9.10 o
  11   3  25       89.88      115.10     13.94 o
 -16   4  25        6.68       10.17      8.47 o
 -14   4  25       21.11       28.69     10.14 o
 -12   4  25      115.85      132.86     21.58 o
 -10   4  25      228.93      225.33     18.82 o
  -8   4  25      102.60      113.20      9.39 o
  -6   4  25        0.08       -1.80      4.54 o
  -4   4  25      218.68      236.75     13.54 o
  -2   4  25       42.45       47.86      6.28 o
   0   4  25       63.25       63.81      6.03 o
   2   4  25      177.00      158.91     21.27 o
   4   4  25       60.94       56.37     10.70 o
   6   4  25       43.66       56.32     21.97 o
   8   4  25       32.46       48.12     14.11 o
  -9   5  25       33.98       42.69      8.58 o
  -7   5  25      113.21      126.30     10.02 o
  -5   5  25      142.58      143.69     11.26 o
  -3   5  25        0.09      -15.83     15.83 o
  -1   5  25        9.90       -1.08     17.77 o
   1   5  25        0.14       40.92     21.54 o
 -22   0  26       10.17        9.83     11.34 o
 -20   0  26      115.07      137.84     16.55 o
 -18   0  26      307.01      362.57     26.48 o
 -16   0  26      546.80      592.81     22.14 o
 -14   0  26        4.39       -2.74      6.89 o
 -12   0  26       88.87      103.13     10.11 o
 -10   0  26     1126.76     1101.76     37.87 o
  -8   0  26       10.22        6.13      7.30 o
  -6   0  26      383.93      418.22     18.34 o
  -4   0  26      154.86      138.57     13.08 o
  -2   0  26     1514.03     1415.09     57.28 o
   0   0  26      277.40      346.18     26.81 o
   2   0  26      488.48      521.37     32.30 o
   4   0  26       84.45       90.45     16.37 o
   6   0  26       88.47      108.54     17.98 o
   8   0  26        8.99      -11.09     11.09 o
  10   0  26       79.30      102.72     18.74 o
  12   0  26      117.95      110.15     20.46 o
  14   0  26       17.35       13.89     16.37 o
 -21   1  26       10.66       25.44      7.47 o
 -19   1  26        3.21       -1.32      6.86 o
 -17   1  26       62.25       71.64      8.79 o
 -15   1  26      177.87      174.91      9.66 o
 -13   1  26      701.05      745.12     19.21 o
 -11   1  26       44.53       61.96      6.64 o
  -9   1  26      355.05      381.49     13.69 o
  -7   1  26       77.35       83.88      7.51 o
  -5   1  26      288.35      298.98     11.47 o
  -3   1  26      242.80      256.75     13.56 o
  -1   1  26       92.76      121.49      9.84 o
   1   1  26      131.03      136.73     13.80 o
   3   1  26      111.00      139.66     12.89 o
   5   1  26      242.74      292.91     17.88 o
   7   1  26      169.58      176.37     15.24 o
   9   1  26       14.62       -8.56      8.56 o
  11   1  26        1.15       14.88     10.01 o
  13   1  26        2.91        7.86     13.35 o
 -20   2  26       32.31       45.39     10.50 o
 -18   2  26       12.83       12.57      8.35 o
 -16   2  26       18.53       28.96      9.05 o
 -14   2  26       18.59       15.96      7.73 o
 -12   2  26       32.43       40.37      8.29 o
 -10   2  26        0.63        0.56      5.35 o
  -8   2  26        1.16       -0.57      5.32 o
  -6   2  26       57.81       58.34      6.72 o
  -4   2  26       85.22       75.31     10.05 o
  -2   2  26      188.19      208.00     12.69 o
   0   2  26      134.21      138.68      8.54 o
   2   2  26       48.33       54.85      8.45 o
   4   2  26       38.32       51.00      8.23 o
   6   2  26       28.48       35.58      8.05 o
   8   2  26       81.36       80.62     16.15 o
  10   2  26       35.52       24.77     12.60 o
  12   2  26        4.22       10.12     11.95 o
 -19   3  26       11.08        8.64      7.28 o
 -17   3  26        0.51        5.18      6.73 o
 -15   3  26       28.48       27.26      7.18 o
 -13   3  26       59.58       50.25      9.33 o
 -11   3  26       22.90       26.91      7.53 o
  -9   3  26        8.76       11.81      6.31 o
  -7   3  26      173.07      232.54     10.72 o
  -5   3  26       29.72       45.04      6.57 o
  -3   3  26       46.87       59.34      6.50 o
  -1   3  26       40.38       33.04      5.69 o
   1   3  26        1.97       -1.68      6.56 o
   3   3  26       11.70       10.50      5.62 o
   5   3  26       26.10       14.24      7.79 o
   7   3  26       57.93       63.81     13.08 o
   9   3  26       82.10       75.65     13.89 o
 -14   4  26       10.88        3.94      7.82 o
 -12   4  26       14.61       19.19      8.32 o
 -10   4  26        0.03       -4.52      4.98 o
  -8   4  26       75.07       80.10      6.11 o
  -6   4  26       10.25        7.99      5.09 o
  -4   4  26      172.50      173.67     16.62 o
  -2   4  26       37.66       24.39     11.81 o
   0   4  26      121.62       99.84     11.10 o
   2   4  26        1.90        6.83      4.95 o
   4   4  26        0.16        0.17      4.81 o
   6   4  26        0.69        2.61      7.29 o
  -5   5  26       13.14       26.34      6.33 o
 -21   1  27        1.51       10.06      7.18 o
 -19   1  27        1.15       -4.71      8.61 o
 -17   1  27        9.73        4.28      6.62 o
 -15   1  27        2.81        6.86      5.78 o
 -13   1  27       15.38       17.21      5.90 o
 -11   1  27       38.65       43.42      7.32 o
  -9   1  27       10.84       24.24      6.30 o
  -7   1  27        4.71        6.72      5.89 o
  -5   1  27        0.64       10.96      6.77 o
  -3   1  27        6.94       13.60      7.01 o
  -1   1  27      142.06      124.23     12.12 o
   1   1  27       14.57        6.96     15.94 o
   3   1  27      107.36      110.33     12.65 o
   5   1  27       16.24        1.51      8.28 o
   7   1  27       65.44       70.67     11.74 o
   9   1  27       16.17        0.47      8.43 o
  11   1  27        0.40        3.61      9.44 o
 -20   2  27       18.45       21.55      9.11 o
 -18   2  27       61.31       38.37     10.24 o
 -16   2  27       27.02       23.97     12.63 o
 -14   2  27       55.27       53.56      9.45 o
 -12   2  27       81.59       94.25     10.15 o
 -10   2  27      141.32      140.23     10.05 o
  -8   2  27      122.77      156.00      9.98 o
  -6   2  27        7.86       14.12      9.22 o
  -4   2  27       13.96       23.33      8.57 o
  -2   2  27        3.52        0.30     13.36 o
   0   2  27        1.27        1.81      6.24 o
   2   2  27       37.33       39.23      7.85 o
   4   2  27       26.44       24.01      7.82 o
   6   2  27       24.20       28.76      9.71 o
   8   2  27       41.59       51.04     13.57 o
  10   2  27       13.08       14.00     12.81 o
 -17   3  27       93.18       95.17     11.82 o
 -15   3  27      169.21      179.86     13.84 o
 -13   3  27      216.00      250.50     23.28 o
 -11   3  27      100.06      117.20     13.21 o
  -9   3  27        2.75        0.31      6.76 o
  -7   3  27       16.65       11.88      6.80 o
  -5   3  27      104.37      104.04      9.18 o
  -3   3  27       12.69       17.62      8.70 o
  -1   3  27      126.66      132.66     12.41 o
   1   3  27      114.66      121.83      8.85 o
   3   3  27       62.11       60.18      9.99 o
   5   3  27       81.75      100.43     34.94 o
   7   3  27        7.19        5.48     12.49 o
 -12   4  27       17.57       16.49      5.99 o
 -10   4  27      154.12      149.59     12.18 o
  -8   4  27       52.75       48.61      8.62 o
  -6   4  27        1.53        4.63      4.77 o
  -4   4  27        8.76        4.14      4.59 o
  -2   4  27        0.31        1.26      5.85 o
   0   4  27       14.50       14.58      5.09 o
   2   4  27       27.06       34.06      6.13 o
   4   4  27       40.62       51.14      9.19 o
 -20   0  28       26.49       66.92     13.69 o
 -18   0  28       95.53      114.72     12.52 o
 -16   0  28      260.35      307.45     16.42 o
 -14   0  28       34.34       16.84     12.47 o
 -12   0  28      320.67      412.22     17.22 o
 -10   0  28      186.08      191.85     11.80 o
  -8   0  28        7.57       21.91      8.18 o
  -6   0  28       60.50       67.62      9.60 o
  -4   0  28       53.67       69.77     15.72 o
  -2   0  28        7.28       15.18     12.17 o
   0   0  28       28.71       37.26     14.11 o
   2   0  28        9.07       22.61     13.46 o
   4   0  28        9.04        3.55     13.14 o
   6   0  28       80.42       97.45     17.87 o
   8   0  28       32.43       58.04     16.37 o
  10   0  28        0.20        9.37     13.89 o
 -19   1  28       56.79       71.53     16.03 o
 -17   1  28        0.40       -0.45      6.57 o
 -15   1  28        1.16        4.49      7.19 o
 -13   1  28       41.72       55.84      6.97 o
 -11   1  28       56.19       53.35      7.67 o
  -9   1  28       29.66       13.61      6.16 o
  -7   1  28       27.49       37.40      7.29 o
  -5   1  28      253.62      231.81     15.89 o
  -3   1  28       89.10      115.43     12.28 o
  -1   1  28      110.24      130.74     13.00 o
   1   1  28       58.00       49.95     10.42 o
   3   1  28        1.96        8.66      9.00 o
   5   1  28        1.25       -2.36      8.48 o
   7   1  28        0.80        5.79      8.86 o
   9   1  28        9.40       -3.84     13.78 o
 -18   2  28        9.74       24.25      9.10 o
 -16   2  28       80.04      118.70     12.40 o
 -14   2  28        6.16       11.88      9.89 o
 -12   2  28        8.63        0.00      6.69 o
 -10   2  28       15.74       15.16      7.18 o
  -8   2  28      140.78      145.88     10.52 o
  -6   2  28       87.55       95.14      9.92 o
  -4   2  28        0.16        3.95      6.43 o
  -2   2  28       18.71       24.59      7.34 o
   0   2  28        9.77       12.67      7.37 o
   2   2  28       73.48       90.84     12.81 o
   4   2  28        7.43        9.69     10.44 o
   6   2  28        6.77       -3.01     10.66 o
   8   2  28        2.24       -8.61     10.98 o
 -15   3  28        9.76       22.27      8.83 o
 -13   3  28        4.82       13.09      8.16 o
 -11   3  28        9.56       16.75      7.47 o
  -9   3  28       28.87       37.48      8.52 o
  -7   3  28       68.50       76.63     10.47 o
  -5   3  28       29.06       38.49      9.06 o
  -3   3  28      127.54      124.87     12.11 o
  -1   3  28       29.21       22.80      7.95 o
   1   3  28        0.35       -7.16      7.16 o
   3   3  28        5.43        3.28      9.37 o
   5   3  28       24.13       20.52      9.21 o
 -10   4  28       18.97       35.25     12.32 o
  -8   4  28        0.07       -0.13      6.51 o
  -6   4  28        3.31       10.74      7.65 o
  -4   4  28        1.37        0.94      4.74 o
  -2   4  28        0.19       -3.13      4.78 o
   0   4  28        6.09       -0.39      5.02 o
 -19   1  29        0.09       -4.76      7.95 o
 -17   1  29       10.43       13.18      7.25 o
 -15   1  29       20.94       21.95      8.42 o
 -13   1  29       15.23       15.82      6.94 o
 -11   1  29       27.31       17.01      6.38 o
  -9   1  29        9.01        4.65      6.27 o
  -7   1  29        2.78       -8.58      8.88 o
  -5   1  29        0.13      -14.54     14.54 o
  -3   1  29        4.69       -3.55      8.83 o
  -1   1  29        0.75        3.58      8.49 o
   1   1  29        5.03        7.90      8.61 o
   3   1  29       88.43       74.49     12.38 o
   5   1  29        3.23        8.15      8.97 o
   7   1  29        0.44       -7.15     13.24 o
   9   1  29       17.99       17.09     10.19 o
 -16   2  29        7.00        7.77      8.29 o
 -14   2  29       10.57       -2.34     12.72 o
 -12   2  29       54.11       34.59     10.11 o
 -10   2  29       24.36       31.33      8.10 o
  -8   2  29       27.46       19.91     14.48 o
  -6   2  29        3.87        5.55      7.14 o
  -4   2  29       45.38       53.33      9.04 o
  -2   2  29       49.91       74.88     16.69 o
   0   2  29        0.06       -7.49      7.49 o
   2   2  29        8.08        8.94     10.77 o
   4   2  29       15.23       -2.48     10.88 o
   6   2  29       47.22       51.15     14.54 o
 -13   3  29        0.22        2.78      7.38 o
 -11   3  29        4.91        9.14     10.33 o
  -9   3  29       11.76       18.06      7.79 o
  -7   3  29        0.15       -7.26      7.26 o
  -5   3  29        0.29        1.18      6.78 o
  -3   3  29       17.80       23.48     10.12 o
  -1   3  29        3.41        6.13      7.98 o
   1   3  29        0.36      -10.10     10.39 o
   3   3  29        6.84       16.90      8.34 o
 -18   0  30        8.19       18.40     11.18 o
 -16   0  30        4.86        0.48      8.01 o
 -14   0  30      157.91      163.92     12.61 o
 -12   0  30       16.90       28.26      8.25 o
 -10   0  30       47.44       33.84      9.47 o
  -8   0  30        3.13        8.08     12.81 o
  -6   0  30        2.05        8.72     12.49 o
  -4   0  30       46.37       55.78     15.83 o
  -2   0  30        0.74       -6.14     11.84 o
   0   0  30       11.76       15.29     13.24 o
   2   0  30        1.23       -0.65     12.60 o
   4   0  30       12.67      -10.55     11.20 o
   6   0  30       13.46      -11.31     11.31 o
 -17   1  30       21.25       14.98      8.45 o
 -15   1  30        5.86       17.47      8.53 o
 -13   1  30       23.69       37.94      7.93 o
 -11   1  30        1.06       -6.78      6.78 o
  -9   1  30        6.42       16.50      9.15 o
  -7   1  30       96.91      109.54     13.00 o
  -5   1  30       66.61       78.74     14.05 o
  -3   1  30       58.48       62.72     18.79 o
  -1   1  30        0.99        0.07      8.62 o
   1   1  30       33.21       40.27     11.37 o
   3   1  30       25.62       28.01     10.22 o
   5   1  30       14.76        7.56     19.33 o
   7   1  30        0.02       -9.55      9.55 o
 -14   2  30        9.89       21.57      8.21 o
 -12   2  30       15.58       23.45      8.29 o
 -10   2  30        0.36       -6.80      8.67 o
  -8   2  30        5.01        5.81     10.23 o
  -6   2  30       16.32       -4.85      9.15 o
  -4   2  30       11.25       -4.20      9.58 o
  -2   2  30       20.87       30.69     11.63 o
   0   2  30       29.61       35.75     12.17 o
   2   2  30       39.09       46.09     13.78 o
   4   2  30       97.57       61.38     15.07 o
 -11   3  30        8.78       10.30      7.77 o
  -9   3  30        8.83       17.56      8.89 o
  -7   3  30       22.86       23.32     11.52 o
  -5   3  30       18.12       14.74      8.29 o
  -3   3  30        0.66        5.63      7.87 o
  -1   3  30        0.62       -1.03      7.86 o
   1   3  30       17.83       12.18      8.60 o
 -15   1  31        1.36        7.67      8.46 o
 -13   1  31       43.37       55.59      8.60 o
 -11   1  31        4.80       -2.92      8.56 o
  -9   1  31       12.67       -3.61     16.21 o
  -7   1  31        1.73        3.81      8.71 o
  -5   1  31       18.12       12.01      9.72 o
  -3   1  31       34.98       39.35     11.27 o
  -1   1  31       48.65       50.67     11.23 o
   1   1  31       18.65       23.01     10.31 o
   3   1  31       92.71      122.09     14.09 o
   5   1  31       69.35       79.07     24.28 o
 -12   2  31       31.63       25.46     18.04 o
 -10   2  31        6.30       13.35     11.74 o
  -8   2  31        6.28       20.46     11.95 o
  -6   2  31       68.26       56.10     13.68 o
  -4   2  31        0.62       -3.23      9.58 o
  -2   2  31       44.25       32.73     12.81 o
   0   2  31       61.84       47.05     14.21 o
   2   2  31        1.19        4.31     11.20 o
 -14   0  32       32.45       21.00     10.61 o
 -12   0  32       30.08       50.17     11.03 o
 -10   0  32       91.19      105.31     20.57 o
  -8   0  32      101.57      158.82     22.40 o
  -6   0  32       98.69      121.89     20.89 o
  -4   0  32       97.72      129.54     20.89 o
  -2   0  32       79.44       97.45     19.81 o
   0   0  32      123.62      153.44     21.97 o
   2   0  32        5.29       23.47     15.61 o
 -13   1  32       26.73       34.21     10.50 o
 -11   1  32        9.73       29.17     10.75 o
  -9   1  32       10.71        6.85      9.79 o
  -7   1  32        0.73      -11.90     11.90 o
  -5   1  32       45.17       56.45     12.12 o
  -3   1  32      114.74      125.73     14.46 o
  -1   1  32       47.84       55.01     11.87 o
   1   1  32       50.95       84.95     13.41 o
 -10   2  32       53.11       49.53     14.43 o
  -8   2  32       75.87       59.33     15.40 o
  -6   2  32       74.69       80.22     15.51 o
  -4   2  32       26.18       48.99     14.00 o
  -2   2  32       39.40       50.93     14.21 o
  -9   1  33        1.00        4.92      9.69 o
  -7   1  33        0.12       26.29     10.94 o
  -5   1  33        2.76        8.05     10.60 o
  -3   1  33       19.15       36.79     11.78 o
 
